# Supplementary material for: Centrosome amplification and aneuploidy driven by the HIV-1-induced Vpr•VprBP•Plk4 complex in CD4+ T cells
Source: Nat Commun. 2024 Mar 5;15:2017. doi: 10.1038/s41467-024-46306-8 (PMC10914751; doi:10.1038/s41467-024-46306-8)
Supplement: Supplementary file 4 — Source Data [file 41467_2024_46306_MOESM4_ESM.xlsx]

## Sheet: Fig. 1b, c
	Fig. 1b										Fig. 1c
						P value									P value
				Healty person	Patient	<0.0001	****						Before ART	After ART	0.0008	***
													Before ART		After ATR
		Healthy person	Total cells counted	% Primary CD4+ T cells with multi-centrosomes		Person with HIV-1	Total cells counted	% Primary CD4+ T cells with multi-centrosomes				Person with HIV-1	Total cells counted	% Primary CD4+ T cells with multi-centrosomes	Total cells counted	% Primary CD4+ T cells with multi-centrosomes
		#1	523	0		#1	570	2.63				#1	570	2.63	1009	0.59
		#2	387	0		#2	513	3.12				#2	513	3.12	1084	1.29
		#3	576	0		#3	579	3.8				#3	579	3.8	957	0.63
		#4	571	0		#4	508	4.33				#4	508	4.33	1013	1.09
		#5	778	0.13		#5	503	2.98				Mean		3.47		0.9
		#6	754	0.13		#6	316	5.06
		#7	771	0.13		#7	330	2.42
		#8	734	0.27		#8	370	5.14
		#9	561	0		#9	326	0.92
		#10	508	0		#10	313	0.96
		#11	680	0
		#12	643	0
		#13	535	0
		#14	647	0
			Total cells = 8,668	Mean = 0.047				Mean = 3.136

## Sheet: Fig. 4b, c
	Fig. 4b																																											Fig. 4c
									Vpr			P value														Plk4			P value																% Cells with multi-centrosome
									shLuc	mGFP	mGFP-Vpr	<0.0001	****													shLuc	mGFP	mGFP-Vpr	0.4886	ns																shLuc	shVprBP	shPlk4
									mGFP-Vpr	shLuc	shVprBP	<0.0001	****													mGFP-Vpr	shLuc	shVprBP	<0.0001	****															Mean	18.6507	4.24901	1.72219
										shLuc	shPlk4	0.0053	**														shLuc	shPlk4	<0.0001	****															S.D.	1.25946	0.603595	0.532949
		Centrosomal Vpr intensity										Rel. centrosomal Vpr intensity											Centrosomal Plk4 intensity										Rel. centrosomal Plk4 intensity
			mGFP		mGFP-Vpr								mGFP		mGFP-Vpr									mGFP		mGFP-Vpr								mGFP		mGFP-Vpr									No. of cells with multi-centrosome
			shLuc		shLuc		shVprBP		shPlk4				shLuc		shLuc		shVprBP		shPlk4					shLuc		shLuc		shVprBP		shPlk4				shLuc		shLuc		shVprBP		shPlk4					Exp 1		multi-cent.	Total
			1 ≤ n ≤ 2	n ≥ 3	1 ≤ n ≤ 2	n ≥ 3	1 ≤ n ≤ 2	n ≥ 3	1 ≤ n ≤ 2	n ≥ 3			1 ≤ n ≤ 2	n ≥ 3	1 ≤ n ≤ 2	n ≥ 3	1 ≤ n ≤ 2	n ≥ 3	1 ≤ n ≤ 2	n ≥ 3				1 ≤ n ≤ 2	n ≥ 3	1 ≤ n ≤ 2	n ≥ 3	1 ≤ n ≤ 2	n ≥ 3	1 ≤ n ≤ 2	n ≥ 3			1 ≤ n ≤ 2	n ≥ 3	1 ≤ n ≤ 2	n ≥ 3	1 ≤ n ≤ 2	n ≥ 3	1 ≤ n ≤ 2	n ≥ 3					shLuc	104	519
		Exp 1	23.6469		765.49	7011.13	180.339	1100.72	899.677	1045.34		Exp 1	0.0267583		0.86621	7.93362	0.204067	1.24555	1.01805	1.18288			Exp 1	3050.08		2692.48	5581.28	1001.78	2731.63	902.021	871.073		Exp 1	0.991918		0.87562	1.81509	0.325788	0.888355	0.293346	0.283282					shVprBP	21	451
			343.003		1180.89	8501.47	106.709	671.862	1078.34				0.388134		1.33627	9.62005	0.120749	0.760263	1.22023					2830.45		2206.96	1794.05	525.704	1883.16	226.85				0.920492		0.717727	0.583444	0.170964	0.612423	0.0737738						shPlk4	11	475
			124.561		432.313	2263.86	469.709		578.846				0.140951		0.489195	2.56173	0.531512		0.655008					2653.1		4478.05	3875.52	1416.76		632.049				0.862815		1.45631	1.26036	0.460746		0.205549
			45.4655		1060.74	284.58	445.086		624.369				0.0514476		1.20031	0.322024	0.503649		0.706521					2341.87		2459.75	3436.56	1306.33		768.804				0.761601		0.799936	1.1176	0.424832		0.250023					Exp 2		multi-cent.	Total
			33.1939		939.412	1714.68	211.116		887.064				0.0375614		1.06302	1.94029	0.238894		1.00378					2270.59		4365.06	2855.5	1282.92		348.383				0.738419		1.41956	0.928639	0.417219		0.113298						shLuc	88	480
			210.552		602.554	2501.82	66.8654		966.995				0.238256		0.681836	2.831	0.0756632		1.09423					3628.75		4575.16	1472.23	2203.62		598.367				1.1801		1.48789	0.478782	0.71664		0.194595						shVprBP	20	441
			47.2971		361.159	4555.41	346.635		788.136				0.0535203		0.408678	5.15479	0.392244		0.891835					3237.13		2642.45	3870.29	2297.38		511.473				1.05275		0.859352	1.25866	0.747131		0.166336						shPlk4	6	467
			9.8644		664.409	3963.28	653.444		340.559				0.0111623		0.751829	4.48475	0.739422		0.385368					3573.33		3267.28	1276.88	3043.92		596.239				1.16208		1.06255	0.415254	0.989913		0.193903
			26.0403		909.095	387.978	610.133		771.843				0.0294665		1.02871	0.439027	0.690412		0.873398					3428.75		2815.32	2609.88	901.829		521.226				1.11506		0.915572	0.848759	0.293284		0.169508					Exp 3		multi-cent.	Total
			40.8732		1031.11	6338.92	412.43		214.022				0.0462511		1.16678	7.17297	0.466695		0.242182					3222.86		3157.33	4571.3	1187.69		716.415				1.04811		1.0268	1.48663	0.386249		0.232985						shLuc	93	529
			102.467		239.645		655.472		211.883				0.115949		0.271176		0.741716		0.239762					2750.09		2702.25		2134.27		277.182				0.894358		0.878799		0.694085		0.0901423						shVprBP	16	450
			37.5518		744.118		204.177		533.546				0.0424926		0.842025		0.231041		0.603747					3553.05		1519.81		891.23		866.13				1.15549		0.494258		0.289837		0.281674						shPlk4	7	447
			46.1236		687.007		364.696		490.895				0.0521924		0.777401		0.412681		0.555485					3051.96		3754.14		1190.67		239.678				0.992528		1.22089		0.387218		0.0779457
			13.5774		2650.82		660.051		343.108				0.0153638		2.99961		0.746897		0.388253					3216.83		3539.45		1257.89		596.421				1.04615		1.15107		0.409079		0.193962
			204.223		2574.48		102.182		385.926				0.231094		2.91322		0.115626		0.436705					2773.14		2518.07		944.29		836.116				0.901852		0.818902		0.307093		0.271913
			34.5739		2421.02		361.783		2192.82				0.039123		2.73956		0.409385		2.48135					2015.86		2862.8		1846.15		211.976				0.655578		0.931012		0.600386		0.0689367
			10.253		400.159		30.7358		423.694				0.011602		0.45281		0.0347798		0.479442					2302.09		3369.82		1059.72		510.285				0.748663		1.0959		0.344631		0.16595
			91.936		1181.81		0		672.143				0.104033		1.33731		0		0.76058					3242.37		4684.29		648.277		513.071				1.05445		1.52338		0.210826		0.166856
			36.6332		272.218		286.291		356.608				0.0414533		0.308035		0.32396		0.403529					2841.44		3494.31		1712.42		324.061				0.924065		1.13638		0.556897		0.105388
			9.76928		1455.74		184.748		1697.38				0.0110547		1.64728		0.209056		1.92071					2909.21		1605.31		1085.11		44.2733				0.946104		0.522064		0.352889		0.0143981
			39.4643		430.226		153.743		669.294				0.0446568		0.486833		0.173972		0.757357					3080.13		4298.68		840.343		733.476				1.00169		1.39798		0.273288		0.238534
			56.1677		184.246		50.9832		636.509				0.063558		0.208488		0.0576914		0.720258					2621.48		2373.49		1773.44		0				0.852533		0.771884		0.57674		0
			50.5432		266.637		352.61		8.44933				0.0571934		0.30172		0.399005		0.00956106					3071.68		3129.53		610.67		664.886				0.998942		1.01775		0.198596		0.216228
			37.76		248.247		308.129		75.5131				0.0427283		0.28091		0.348672		0.0854488					3971.19		3083.86		2595.04		555.802				1.29147		1.0029		0.843934		0.180753
			17.4134		1117.26		32.6127		76.0587				0.0197046		1.26426		0.0369037		0.0860661					3203.69		1654.91		1778.5		406.501				1.04187		0.538192		0.578386		0.132198
			128.656		155.996		726.54		256.281				0.145583		0.176521		0.822135		0.290001					3927.33		2697.74		2431.18		0				1.27721		0.877331		0.790643		0
			72.2535				11.4667		163.481				0.0817603				0.0129755		0.184991					2910.99				1135.67		997.169				0.946683				0.369332		0.324289
			96.9484				53.1222		302.738				0.109704				0.0601117		0.342571					3657.31				1074.67		423.031				1.1894				0.349494		0.137574
			10.505						118.436				0.0118873						0.134019					3225.72						391.75				1.04904						0.127401
			45.6609										0.0516687											2691.17										0.875197
			81.0816										0.0917499											2065.76										0.671806
			23.1031										0.0261429											2566.1										0.834522
			48.0075										0.0543241											2847.15										0.925922
			165.948										0.187783											3758.86										1.22242
			224.861										0.254447											3357.29										1.09183
			54.1816										0.0613106											3117.99										1.014
			97.3524										0.110162											3600.35										1.17087
			70.4877										0.0797622											3572.93										1.16195
			172.46										0.195151											3098.04										1.00751
		Ave. of	107.015										0.121095										Ave. of	3560.12										1.15779
		rel. intensities	144.466										0.163474										rel. intensities	3416.77										1.11117
		883.724	146.815										0.166132										3074.94	4012.71										1.30497
		Exp 2	54.5359		2666.57	223.835	135.596	86.7212	159.707			Exp 2	0.0795034		3.88737	0.326311	0.197674	0.126424	0.232823				Exp 2	1916.49		1846.35	3532.13	1480.46	4133.22	334.264			Exp 2	0.943287		0.908764	1.7385	0.728677	2.03435	0.164523
			155.726		1249.38	2599.25	322.822		381.896				0.227019		1.82136	3.78923	0.470615		0.556735					1630.73		3715.48	2768.61	3098.01		149.002				0.802639		1.82874	1.3627	1.52482		0.0733379
			54.233		1073.21	1387.5	95.0833		1609.42				0.0790618		1.56454	2.02272	0.138614		2.34625					1831.61		5284.42	2681.08	2584.57		355.294				0.901512		2.60096	1.31962	1.27211		0.174874
			44.9508		39.0554	5617.4	12.8906		102.336				0.06553		0.0569356	8.18914	0.0187921		0.149187					2145.12		2561.93	6061.98	1144.63		429.104				1.05582		1.26097	2.98368	0.56338		0.211203
			53.0884		1020.96	1405.01	240.121		255.203				0.0773931		1.48837	2.04824	0.350052		0.372039					3106.43		1625.32	5204.14	868.164		0				1.52897		0.799977	2.56145	0.427306		0
			73.1064		845.012	2648.35	53.6087		1368.61				0.106576		1.23187	3.86081	0.0781516		1.99518					2740.96		1442.92	3675.81	592.441		666.042				1.34909		0.710199	1.80921	0.291596		0.327822
			14.664		1580.21	2922.02	0		443.244				0.0213774		2.30365	4.25977	0		0.646169					2299.65		3887.08	2760.06	1829.03		564.676				1.13188		1.9132	1.35849	0.90024		0.277931
			22.1298		271.034	1375.07	100.686		148.291				0.0322612		0.395118	2.00461	0.146782		0.216181					1504.41		2653.31	3492.03	674.45		989.285				0.740465		1.30594	1.71876	0.331961		0.486921
			10.1771		2061.74	1975.05	586.231		196.722				0.0148363		3.00564	2.87927	0.854618		0.286784					1592.19		1215.83	3254.43	1874.67		592.455				0.783668		0.598428	1.60181	0.922705		0.291603
			158.453		106.793	4642.73	253.393		1169.5				0.230995		0.155685	6.76825	0.369401		1.70492					1868.32		2137.56	4088.34	3141.53		451.129				0.919577		1.05209	2.01226	1.54625		0.222044
			51.1666		-24.1743	604.004	247.675		1103.9				0.0745915		-0.0352417	0.880527	0.361065		1.60928					1819.66		2580.33	4777.87	2920.21		611.61				0.895626		1.27003	2.35164	1.43731		0.301031
			5.00218		103.07		97.003		35.0179				0.00729226		0.150257		0.141413		0.0510497					1915.41		1388.45		1043.68		747.207				0.942755		0.68339		0.513695		0.367772
			143.581		456.214		118.317		735.784				0.209314		0.665076		0.172484		1.07264					2153.68		4499.42		1429.84		375.723				1.06003		2.21459		0.703759		0.184929
			18.7937		726.037		13.6788		65.1551				0.0273977		1.05843		0.0199412		0.0949842					1873.26		1676.64		2191.87		849.349				0.922009		0.825232		1.07883		0.418045
			113.173		371.711		110.273		1331.44				0.164985		0.541887		0.160758		1.941					2713.4		2242.41		1286.29		766.29				1.33552		1.1037		0.633107		0.377164
			1.47187		340.93		131.449		13.1476				0.00214572		0.497013		0.191628		0.0191668					2326.91		1713.73		1885		509.74				1.14529		0.843487		0.92779		0.250892
			49.4797		463.867		55.1652		16.3763				0.0721323		0.676233		0.0804208		0.0238736					2778.2		733.082		1168.77		164.026				1.36742		0.360819		0.57526		0.0807328
			22.7041		439.127		16.2557		169.533				0.0330984		0.640166		0.0236978		0.247148					1870.46		1103.97		1398.2		655.779				0.920633		0.543369		0.688189		0.322771
			34.3308		180.559		0.832938		121.392				0.050048		0.263222		0.00121427		0.176968					2095.79		985.866		1218.87		605.395				1.03154		0.485238		0.599922		0.297972
			59.0507		803.788		45.8902		176.255				0.0860851		1.17177		0.0668995		0.256947					1600.39		1389.88		0		311.659				0.787704		0.684093		0		0.153397
			186.873		1901.9		79.5528		1328.82				0.272427		2.77263		0.115973		1.93717					2750.55		2533.02		1588.13		179.669				1.35381		1.24674		0.781668		0.088432
			48.8259		82.0468		13.7004		1415.31				0.0711792		0.119609		0.0199727		2.06327					2094.59		1926.43		1386.6		396.137				1.03095		0.948178		0.682479		0.194977
			190.367		375.514		100.4		3.24547				0.277521		0.547431		0.146364		0.0047313					2571.42		755.973		761.932		11.0114				1.26564		0.372086		0.375019		0.00541974
			16.2578		14.6485		297.505		247.394				0.023701		0.0213548		0.433708		0.360655					2190.55		837.422		1913.2		636.833				1.07818		0.412175		0.941667		0.313446
			147.931		126.148		1.04347		596.753				0.215656		0.183901		0.00152119		0.869957					1587.69		1309.56		916.035		227.183				0.781452		0.644561		0.450868		0.111819
			47.0955		136.806		40.6421		389.812				0.0686565		0.199437		0.0592487		0.568274					3309.24		907.778		988.888		784.422				1.62879		0.446804		0.486726		0.386089
			87.0621		1108.7		15.7618		452.705				0.126921		1.61628		0.0229778		0.65996					1387.91		1902.15		1476.9		449.33				0.683123		0.93623		0.726923		0.221158
			131.058				24.2208		148.518				0.191058				0.0353095		0.216512					1584.99				1203.31		714.974				0.780123				0.592265		0.351906
			32.6027				19.0381		179.552				0.0475288				0.0277541		0.261754					1615.65				591.986		515.946				0.795214				0.291373		0.253946
			28.9272						217.315				0.0421705						0.316806					791.351						254.146				0.389499						0.125089
			27.4863										0.04007											1591.3										0.783229
			13.6446										0.0198913											1487.29										0.732039
			7.614										0.0110998											1546.3										0.761081
			190.4										0.277568											2038.12										1.00315
			18.3139										0.0266983											1161.57										0.571719
			9.38262										0.0136781											1813.57										0.89263
			28.2186										0.0411375											2256.3										1.11054
			9.2381										0.0134675											1821.16										0.896365
			54.2213										0.0790447											1081.85										0.532481
		Ave. of	19.6192										0.0286013										Ave. of	1656.66										0.8154
		rel. intensities	145.85										0.212622										rel. intensities	2152.56										1.05948
		685.957	11.534										0.0168144										2031.72	1864.45										0.917675
		Exp 3	38.0667		452.312	2178.06	210.866	91.9868	213.223	479.971		Exp 3	0.0471033		0.559686	2.6951	0.260923	0.113823	0.263839	0.593911			Exp 3	1693.65		1343.67	5050.69	230.471	3991.09	539.06	1609.03		Exp 3	0.939761		0.745569	2.80249	0.127882	2.21455	0.29911	0.892808
			11.0464		420.005	5379.37	274.774	240.084	363.462	2965.36			0.0136687		0.51971	6.65637	0.340003	0.297077	0.449744	3.6693				2863.11		4115.76	5115.43	1892.92	3244.33	109.435	1960.2			1.58866		2.28373	2.83842	1.05033	1.80019	0.0607228	1.08766
			3.72689		249.29	6590.03	130.38		430.056				0.00461161		0.308468	8.15443	0.16133		0.532146					1684.14		4219.83	4528.88	937.2		561.868				0.934482		2.34147	2.51295	0.520027		0.311766
			9.5352		1792.31	2054.33	676.877		246.864				0.0117987		2.21779	2.542	0.837559		0.305467					2212.93		2148.91	2892.04	2543.31		1053.47				1.2279		1.19237	1.60472	1.41122		0.584541
			40.8896		2498.57	760.271	322.808		714.955				0.0505964		3.09171	0.94075	0.399439		0.884677					2476.3		2707.34	4338.33	1763.9		599.461				1.37403		1.50223	2.40722	0.978739		0.332625
			108.711		407.936	927.217	37.4449		918.568				0.134518		0.504775	1.14733	0.0463339		1.13662					2421.91		1134.72	3967.62	1443.76		638.349				1.34386		0.629624	2.20153	0.801106		0.354203
			0.348		305.486	2145.03	138.624		771.93				0.000430611		0.378005	2.65423	0.171531		0.955177					1471.27		2439.35	2356.74	1418.98		583.834				0.816371		1.35353	1.30769	0.787355		0.323954
			12.5729		1032.45	4702.2	344.221		417.927				0.0155575		1.27754	5.81845	0.425934		0.517138					2194.2		1629.27	5297.82	2256.6		415.28				1.2175		0.904036	2.93962	1.25213		0.230428
			20.1096		842.586	7334.24	220.911		375.227				0.0248834		1.04261	9.0753	0.273352		0.464301					1665.13		2091.63	5151.44	281.953		504.363				0.923936		1.16059	2.85839	0.156448		0.279858
			120.936		935.892	1578.37	246.868		822.885				0.149645		1.15806	1.95305	0.305472		1.01823					1355.94		4596.64	1014.55	2249.77		945.574				0.752377		2.55055	0.562947	1.24834		0.524674
			10.1878		956.554		333.058		273.125				0.0126063		1.18363		0.412122		0.337962					1909.28		2963.29		2363.92		329.657				1.05941		1.64425		1.31168		0.182918
			60.4085		474.857		152.396		471.465				0.0747488		0.587583		0.188573		0.583385					2628.82		1646.06		345.394		454.882				1.45866		0.913353		0.19165		0.252402
			37.0703		531.805		146.063		119.842				0.0458704		0.658049		0.180737		0.148291					1974.77		884.359		1581.77		333.821				1.09575		0.490707		0.877681		0.185228
			41.3766		711.215		138.434		683.959				0.0511989		0.880049		0.171297		0.846324					1608.67		1228.74		1778.15		695.122				0.892609		0.681795		0.986645		0.385705
			76.973		866.132		81.5684		73.0837				0.0952455		1.07174		0.100932		0.0904329					1645.13		1370.71		1558.22		717.861				0.912838		0.760572		0.864615		0.398322
			54.3348		138.819		230.375		247.375				0.0672333		0.171774		0.285063		0.306099					1815.81		1122.78		3116.12		421.067				1.00755		0.622999		1.72905		0.233639
			211.155		258.902		265.46		174.57				0.26128		0.320362		0.328478		0.216011					1929.76		1577.34		640.027		276.98				1.07077		0.875222		0.355134		0.153689
			11.8313		1463.19		93.4355		1569.95				0.0146399		1.81053		0.115616		1.94263					3469.7		1237.37		2419.86		637.946				1.92525		0.686584		1.34271		0.353979
			10.8759		912.412		0		108.394				0.0134578		1.12901		0		0.134125					1786.87		2085.5		455.781		0				0.991485		1.15719		0.252901		0
			44.5018		928.561		15.1817		65.6141				0.055066		1.14899		0.0187856		0.0811901					2229.76		860.151		1684.38		538.704				1.23723		0.477275		0.934619		0.298912
			107.693		1505.5		16.6907		68.0148				0.133258		1.86289		0.0206529		0.0841607					1678.37		938.373		1406.36		542.355				0.93128		0.520678		0.780354		0.300938
			43.644		1393.2		30.1174		1694.23				0.0540046		1.72392		0.0372669		2.09643					2561.18		505.769		1119.45		527.895				1.42113		0.280638		0.621155		0.292915
			7.60777		112.388		48.5317		331.015				0.00941376		0.139068		0.0600526		0.409595					1419.51		919.755		1456.66		506.017				0.787647		0.510347		0.80826		0.280775
			1.52953		836.026		62.2236		2.86521				0.00189262		1.03449		0.0769948		0.00354537					1456.3		599.161		670.282		256.87				0.80806		0.332458		0.371922		0.14253
			16.2952		177.45		112.32		486.246				0.0201634		0.219574		0.138984		0.601675					1291.44		688.872		1318.26		638.785				0.716586		0.382237		0.731468		0.354445
			57.0601				294.723		1893.78				0.0706055				0.364687		2.34334					3062.44				1580.46		781.166				1.69927				0.876957		0.433448
			11.8337				222.484		160.094				0.0146429				0.275299		0.198098					2223.74				1931.15		160.024				1.23389				1.07154		0.0887931
			193.99				102.207		1007.78				0.24004				0.126469		1.24701					1912.82				2106.43		377.417				1.06137				1.1688		0.209419
			529.123				128.108						0.65473				0.158519							2116.14				599.055						1.17419				0.332399
			46.7694										0.0578719											2271.63										1.26047
			18.8099										0.0232752											2588.62										1.43636
			133.443										0.165121											1446.78										0.802781
			105.4										0.130421											1663.62										0.923096
			9.36917										0.0115933											1491.97										0.827855
			99.7233										0.123396											2880.16										1.59812
			71.2747										0.0881944											1849.33										1.02614
			26.9954										0.0334038											1707.35										0.947362
			48.1711										0.0596063											2096.02										1.16302
			58.2697										0.0721023											2979.74										1.65338
		Ave. of	232.083										0.287177										Ave. of	1926.92										1.0692
		rel. intensities	99.2383										0.122796										rel. intensities	2282.89										1.26671
		808.154	98.7304										0.122168										1802.21	2445										1.35666
													0.0892622		1	3.90729	0.233597	0.508628	0.671569	1.81537														1.03742		1	1.7112	0.674478	1.50997	0.224996	0.754584
[truncated: 4 more columns]

## Sheet: Fig. 4d, e, f
	Fig. 4d																										Fig. 4e
					P value											% Plk4 ring or dot												% Cells with Sas6												% Cells with CP110 ≥ 5
		mGFP	mGFP-Vpr		<0.0001	****											DMSO		MG132									Mean	n = 0	1 ≤ n ≤ 2	n ≥ 3										Mean	S.D.
		mGFP-Vpr	mGFP-Vpr(1–79)		<0.0001	****											mGFP		mGFP		mGFP-Vpr		mGFP-Vpr(1–79)					mGFP	34.0651	64.8483	1.08664									mGFP	0.948247	0.0700408
																	Ring	Dot	Ring	Dot	Ring	Dot	Ring	Dot				mGFP-Vpr	21.135	62.0264	16.8386									mGFP-Vpr	28.1105	2.12861
																Mean	23.917	76.083	75.0163	24.9837	35.7836	64.2164	69.4636	30.5364				mGFP-Vpr(1–79)	33.1067	65.5885	1.30476									mGFP-Vpr(1–79)	2.14408	0.127449
		mGFP intensity at centrosome														S.D.	1.69845	1.69845	2.66034	2.66034	2.65626	2.65626	3.33433	3.33433
			mGFP	mGFP-Vpr	mGFP-Vpr(1–79)		mGFP	mGFP-Vpr	mGFP-Vpr(1–79)		mGFP	mGFP-Vpr	mGFP-Vpr(1–79)															S.D.	n = 0	1 ≤ n ≤ 2	n ≥ 3									n ≥ 5			P value
		Exp 1	6.29178	82.0349	81.03	Exp 2	0.437906	87.1224	57.2198	Exp 3	2.3462	13.6335	54.9795							P value								mGFP	1.85289	2.06089	0.361342									mGFP	mGFP-Vpr		< 0.0001	****
			13.748	1.112	236.912		2.78281	2.61951	135.304		56.4474	34.8551	154.356			MG132	mGFP	mGFP-Vpr		<0.0001	****							mGFP-Vpr	2.49496	3.35824	1.24905									mGFP-Vpr	mGFP-Vpr(1–79)		< 0.0001	****
			123.105	16.3725	21.6348		11.1412	3.34978	10.8196		59.7814	8.18387	132.715				mGFP-Vpr	mGFP-Vpr(1–79)		0.0002	***							mGFP-Vpr(1–79)	2.96767	2.77129	0.436898
			136.121	161.553	0.962213		1.80424	53.6805	169.16		0.874188	93.7974	27.939				mGFP	mGFP-Vpr(1–79)		0.0872	ns
			11.4541	1.29046	1.38257		184.097	934.929	7.69121		14.7537	510.202	55.8311															n ≥ 3			P value									No. of cells with CP110 ≥ 5
			9.66657	31.4835	29.7801		65.978	1.27391	2.38617		13.36	162.238	110.549															mGFP	mGFP-Vpr		< 0.0001	****								Exp 1	n ≥ 5	Total
			5.57932	1131.61	291.568		111.597	42.3958	201.619		58.2956	137.427	85.8046			No. of Plk4 ring or dot						% Plk4 ring or dot						mGFP-Vpr	mGFP-Vpr(1–79)		< 0.0001	****								mGFP	4	417
			5.20455	2.3621	74.6096		72.5542	180.542	211.611		20.0855	332.38	92.7451			Exp 1		Ring	Dot	Total		Ring	Dot																	mGFP-Vpr	135	453
			82.7365	6.33804	40.9096		17.7046	1207.84	88.9108		0.416	841.999	88.1177			DMSO	mGFP	55	164	219		25.1142	74.8858																	mGFP-Vpr(1–79)	13	570
			14.8007	5.82365	392.404		2.26818	7.03755	92.5123		8.36995	254.161	179.923			MG132	mGFP	117	33	150		78	22					No. of cells with Sas6
			2.05854	35.2326	56.388		11.1201	30.9115	133.534		3.5088	421.453	414.309				mGFP-Vpr	88	142	230		38.2609	61.7391					Exp 1	n=0	1≤n≤2	n≥3	Total								Exp 2	n ≥ 5	Total
			4.07154	181.073	3.84567		13.2383	197.189	125.84		4.71991	71.1325	491.716				mGFP-Vpr(1–79)	107	39	146		73.2877	26.7123					mGFP	174	308	5	487								mGFP	4	458
			203.2	149.968	2.0184		2.56757	104.527	42.4757		7.84874	180.986	63.2293															mGFP-Vpr	98	239	74	411								mGFP-Vpr	138	479
			67.633	23.1378	50.9907		31.2473	3.70792	228.096		59.524	163.314	149.843			Exp 2		Ring	Dot	Total		Ring	Dot					mGFP-Vpr(1–79)	139	286	4	429								mGFP-Vpr(1–79)	10	493
			72.6199	404.129	178.859		15.1665	9.5874	25.4047		0.556	114.998	249.126			DMSO	mGFP	55	168	223		24.6637	75.3363
			13.4659	20.5295	41.3751		1.28969	8.4564	138.032		61.7159	259.127	205.688			MG132	mGFP	132	46	178		74.1573	25.8427					Exp 2	n=0	1≤n≤2	n≥3	Total								Exp 3	n ≥ 5	Total
			2.1477	2.24007	86.1358		12.8917	11.2818	265.877		9.13977	16.9223	263.146				mGFP-Vpr	93	189	282		32.9787	67.0213					mGFP	169	354	4	527								mGFP	5	494
			4.96894	9.2685	12.6791		12.5258	225.948	66.3412		7.6	602.406	88.4168				mGFP-Vpr(1–79)	89	42	131		67.9389	32.0611					mGFP-Vpr	78	264	70	412								mGFP-Vpr	125	486
			63.9129	4.72672	17.1859		223.429	2.9349	21.32		12.1733	141.004	9.03257															mGFP-Vpr(1–79)	154	341	9	504								mGFP-Vpr(1–79)	10	471
			26.515	192.235	18.6548		8.60653	361.334	69.1227		89.8362	1016.77	117.632			Exp 3		Ring	Dot	Total		Ring	Dot
			9.93889	3.12486	349.916		187.569	360.525	152.049		8.83959	984.292	203.235			DMSO	mGFP	49	174	223		21.9731	78.0269					Exp 3	n=0	1≤n≤2	n≥3	Total								% Cells with CP110 ≥ 5
			0.93836	40.6029	126.426		89.1232	0.555142	7.54456		85.9448	200.989	138.283			MG132	mGFP	121	45	166		72.8916	27.1084					mGFP	140	261	6	407									n ≥ 5
			32.5918	119.258	12.9354		114.436	605.146	359.42		91.015	216.736	72.8472				mGFP-Vpr	65	115	180		36.1111	63.8889					mGFP-Vpr	105	325	79	509									mGFP	mGFP-Vpr	mGFP-Vpr(1–79)
			43.9071	1435.85	19.678		114.344	2122.99	29.7012		116.258	674.646	132.237				mGFP-Vpr(1–79)	90	44	134		67.1642	32.8358					mGFP-Vpr(1–79)	152	261	5	418								Exp 1	0.959233	29.8013	2.2807
			75.0801	1458.83	11.832		11.8393	673.56	68.4765		6.6356	349.026	21.7311																											Exp 2	0.873362	28.81	2.0284
			20.875	8.93827	1.07188		10.9246	4657.81	6.34777		4.77101	189.79	123.217				DMSO		MG132									% Cells with Sas6												Exp 3	1.01215	25.7202	2.12314
			1.29741	1104.56	134.319		11.6258	2178.39	110.549		1.24942	787.345	199.465				mGFP		mGFP		mGFP-Vpr		mGFP-Vpr(1–79)						mGFP			mGFP-Vpr			mGFP-Vpr(1–79)					Mean	0.948247	28.1105	2.14408
			47.1293	265.49	216.667		24.36	234.817	242.311		8.73256	665.689	1.68949				Ring	Dot	Ring	Dot	Ring	Dot	Ring	Dot					n=0	1≤n≤2	n≥3	n=0	1≤n≤2	n≥3	n=0	1≤n≤2	n≥3			S.D.	0.0700408	2.12861	0.127449
			11.8939	86.3065	174.177		107.532	396.011	66.4093		4.72909	2384.68	13.7684			Exp 1	25.1142	74.8858	78	22	38.2609	61.7391	73.2877	26.7123				Exp 1	35.729	63.2444	1.02669	23.8443	58.1509	18.0049	32.4009	66.6667	0.932401
			57.3832	3264.31	3.17833		91.9887	41.5633	42.2371		22.5504	693.066	101.297			Exp 2	24.6637	75.3363	74.1573	25.8427	32.9787	67.0213	67.9389	32.0611				Exp 2	32.0683	67.1727	0.759013	18.932	64.0777	16.9903	30.5556	67.6587	1.78571
			15.5826	1287.2			7.86044	815.584	19.3183		3.68591	206.292	98.832			Exp 3	21.9731	78.0269	72.8916	27.1084	36.1111	63.8889	67.1642	32.8358				Exp 3	34.398	64.1278	1.4742	20.6287	63.8507	15.5206	36.3636	62.4402	1.19617
			8.46375	5341.48			14.568	4783.25	132.996		125.21	613.199	258.13			Mean	23.917	76.083	75.0163	24.9837	35.7836	64.2164	69.4636	30.5364				Mean	34.0651	64.8483	1.08664	21.135	62.0264	16.8386	33.1067	65.5885	1.30476
			138.931	1454.33			16.2569	1182.01			95.0995	4340.3	102.196			S.D.	1.69845	1.69845	2.66034	2.66034	2.65626	2.65626	3.33433	3.33433				S.D.	1.85289	2.06089	0.361342	2.49496	3.35824	1.24905	2.96767	2.77129	0.436898
			92.3225	1104.96			22.0579	688.721			9.87237	3730.61	73.8573
			5.48319	124.642			5.55294	784.2			14.3889	4707.66
			19.598	224.58			2.49517	2011.28			36.375	3734.51
			112.933	2358.83			2.13301	5223.07			2.10722	202.549
				1639.05			120.638	155.644			22.3045	1640.76															Fig. 4f
				2144.85				886.164				433.936
				4081.28				2962.98				1064.6																% Mitotic cells with multipolar spindles
				2519.36				924.085				1517																	mGFP	mGFP-Vpr	mGFP-Vpr(1–79)						P value
								230.278				371.487																Mean	2.74003	27.3195	3.11148			mGFP	mGFP-Vpr		<0.0001	****
												1690.75																S.D.	0.244012	2.36416	0.999693			mGFP-Vpr	mGFP-Vpr(1–79)		<0.0001	****
																												No. of mitotic cells with multipolar spindle
																													mGFP		mGFP-Vpr		mGFP-Vpr(1–79)
																													Total	Multipolar spindle	Total	Multipolar spindle	Total	Multipolar spindle
																												Exp1	108	3	141	35	101	2
																												Exp2	121	3	134	37	115	4
																												Exp3	135	4	105	31	129	5
																												% Mitotic cells with multipolar spindle
																													mGFP	mGFP-Vpr	mGFP-Vpr(1–79)
																												Exp1	2.77778	24.8227	1.9802
																												Exp2	2.47934	27.6119	3.47826
																												Exp3	2.96296	29.5238	3.87597
																												Mean	2.74003	27.3195	3.11148
																												S.D.	0.244012	2.36416	0.999693

## Sheet: Fig. 5a
	Fig. 5a
		Rel. Plk4 p-SSTT intensity
		Protein	Plk4							P value
			VprBP				GST	Vpr		0.0006	***
			GST	Vpr	Vpr(1–79)		Vpr	Vpr(1–79)		0.0012	**
		Mean	1	1.80003	1.06035		GST	Vpr(1–79)		0.1869	ns
		S.D.	0	0.141827	0.0657231
		Plk4 p-SSTT intensity
		Protein	Plk4
			VprBP
			GST	Vpr	Vpr(1–79)
		Exp1	36341.9	70761.3	35922.2
		Exp2	32472.8	54038.2	36283
		Exp3	47295.2	84606.3	50855.5
		Rel. Plk4 p-SSTT intensity
		Protein	Plk4
			VprBP
			GST	Vpr	Vpr(1–79)
		Exp1	1	1.9471	0.988453
		Exp2	1	1.6641	1.11733
		Exp3	1	1.7889	1.07528
		Mean	1	1.80003	1.06035
		S.D.	0	0.141827	0.0657231

## Sheet: Fig. 5c
	Fig. 5c
		Intensity of Plk4 and STIL p-S1108																			Rel. intensity of Plk4 and STIL p-S1108																												Ral. ratio of p-S1108/Plk4
		Exp 1						Exp 2						Exp 2							Exp 1						Exp 2						Exp 2
		mGFP		mGFP-Vpr		mGFP-Vpr(1–79)		mGFP		mGFP-Vpr		mGFP-Vpr(1–79)		mGFP		mGFP-Vpr		mGFP-Vpr(1–79)			mGFP		mGFP-Vpr		mGFP-Vpr(1–79)		mGFP		mGFP-Vpr		mGFP-Vpr(1–79)		mGFP		mGFP-Vpr		mGFP-Vpr(1–79)												Mean
		Plk4	p-S1108	Plk4	p-S1108	Plk4	p-S1108	Plk4	p-S1108	Plk4	p-S1108	Plk4	p-S1108	Plk4	p-S1108	Plk4	p-S1108	Plk4	p-S1108		Plk4	p-S1108	Plk4	p-S1108	Plk4	p-S1108	Plk4	p-S1108	Plk4	p-S1108	Plk4	p-S1108	Plk4	p-S1108	Plk4	p-S1108	Plk4	p-S1108											S.D.
		2217.29	464.937	2443.45	794.463	1032.61	224.492	765.382	360.939	904.562	1316.24	1601.64	762.296	2691.11	1769.27	601.538	482.598	1806.18	810.549		1.92889	0.723302	2.12563	1.23594	0.898302	0.349241	0.800029	0.400865	0.945509	1.46184	1.67414	0.846618	3.32595	2.31732	0.743443	0.632088	2.23226	1.06163
		1755.66	443.32	1381.93	682.15	791.759	433.385	526.573	243.225	829.449	949.254	622.714	305.738	676.159	403.277	755.412	734.197	638.607	209.415		1.5273	0.689672	1.20219	1.06122	0.688776	0.674217	0.55041	0.27013	0.866996	1.05426	0.650903	0.339557	0.835667	0.528197	0.933617	0.961623	0.789257	0.274283
		1172.09	278.643	1254.97	480.268	890.942	201.462	526.573	243.225	384.51	468.123	1314.72	598.902	539.401	298.19	597.408	742.858	428.145	75.141		1.01964	0.433485	1.09174	0.747152	0.775058	0.313414	0.55041	0.27013	0.401916	0.519905	1.37424	0.66515	0.666647	0.390558	0.738339	0.972967	0.529146	0.0984168		Ratio of p-S1108/Plk4
		1545.6	333.978	812.378	417.079	528.568	86.7675	681.029	464.592	303.66	421.702	1113.96	549.73	1233.15	729.592	606.744	574.822	1016.07	292.763		1.34457	0.519569	0.706713	0.64885	0.459817	0.134984	0.711857	0.515984	0.317406	0.46835	1.16439	0.610539	1.52406	0.955591	0.749877	0.75288	1.25576	0.383449		Exp 1			Exp 2			Exp 3
		1081.28	164.709	3660.59	1669.03	2193.41	749.14	1116.36	578.233	512.4	613.455	1352.2	809.908	1078.9	748.446	493.488	562.861	1199.29	390.72		0.940636	0.256238	3.18446	2.59651	1.90811	1.16544	1.1669	0.642195	0.535595	0.681313	1.41341	0.899497	1.33342	0.980286	0.609904	0.737213	1.4822	0.51175		mGFP	mGFP-Vpr	mGFP-Vpr(1–79)	mGFP	mGFP-Vpr	mGFP-Vpr(1–79)	mGFP	mGFP-Vpr	mGFP-Vpr(1–79)
		868.192	112.987	1231.95	439.666	701.466	273.596	1108.34	638.062	365.75	354.525	1288.88	979.048	1449.92	870.866	335.034	400.679	1082.52	471.836		0.755268	0.175774	1.07171	0.683989	0.610227	0.425632	1.15851	0.708643	0.382307	0.393741	1.34722	1.08735	1.79196	1.14063	0.41407	0.524793	1.33789	0.617992		0.209687	0.32514	0.217401	0.47158	1.45511	0.475947	0.657451	0.802274	0.448765
		2796.12	577.197	622.642	248.878	896.756	383.552	466.771	249.515	376.67	413.862	991.775	572.681	1005.43	555.223	318.573	344.131	782.374	355.99		2.43243	0.897945	0.541655	0.387179	0.780115	0.596691	0.4879	0.277115	0.393721	0.459642	1.03667	0.636029	1.24261	0.72721	0.393726	0.450729	0.96694	0.466262		0.252509	0.49362	0.54737	0.461901	1.14444	0.490976	0.596424	0.971916	0.327924
		2884.61	493.696	1973.65	886.477	610.383	236.736	529.831	365.892	1873.26	2372.58	1400.24	1262.9	802.498	489.803	371.756	267.128	878.076	350.775		2.50941	0.768043	1.71694	1.37909	0.530991	0.368291	0.553815	0.406365	1.95806	2.63502	1.46363	1.4026	0.99181	0.641526	0.459455	0.349874	1.08522	0.459431		0.237733	0.382691	0.226122	0.461901	1.21745	0.455535	0.552818	1.24347	0.175504
		1808.04	235.997	1973.65	886.477	844.886	192.062	1934.29	1153.98	3922.73	4462.39	3619.2	1713.68	633.379	387.959	280.784	258.579	613.045	267.141		1.57287	0.367141	1.71694	1.37909	0.734992	0.298791	2.02185	1.28163	4.1003	4.956	3.78303	1.90324	0.782795	0.508134	0.347022	0.338676	0.757665	0.349891		0.216082	0.513405	0.164156	0.682192	1.38873	0.49349	0.591648	0.947388	0.288133
		1067.6	159.7	1533.47	662.516	2034.09	486.305	648.635	421.314	478.24	637.617	2026.54	1033.48	300.756	195.222	1716.03	1576.18	612.486	215.34		0.92874	0.248446	1.33401	1.03068	1.76952	0.756544	0.677996	0.467918	0.499889	0.708147	2.11827	1.1478	0.371706	0.255694	2.12084	2.06442	0.756974	0.282044		0.152329	0.455945	0.341542	0.517961	1.19722	0.598956	0.693711	1.14058	0.325794
		1181.62	229.523	2184.86	874.781	1628.36	407.893	694.333	306.205	664.51	771.153	1651.52	784.011	1354.44	902.301	3670.69	3346.8	965.011	368.877		1.02792	0.357068	1.90068	1.3609	1.41656	0.634559	0.725763	0.340076	0.694591	0.856455	1.72628	0.870735	1.67396	1.1818	4.53662	4.38351	1.19266	0.483141		0.130141	0.356888	0.390034	0.575692	0.969309	0.759612	0.600633	1.19593	0.435868
		3463.05	686.549	1245.84	475.694	1398.32	285.769	3495.8	1863.93	228.27	321.579	1476.59	609.867	507.186	365.112	1037.23	956.048	369.495	79.35		3.01261	1.06806	1.0838	0.740037	1.21644	0.44457	3.65405	2.07012	0.238603	0.35715	1.54343	0.677328	0.626834	0.478209	1.28192	1.2522	0.45666	0.10393		0.206428	0.399713	0.427711	0.534556	1.09874	0.577431	0.552227	1.08023	0.455012
		2636.03	420.84	1415.31	547.703	692.167	259.199	1726.23	901.776	285.39	363.299	1423.8	669.042	1282.4	770.425	212.338	390.618	1695.74	698.4		2.29317	0.654701	1.23122	0.852061	0.602137	0.403235	1.80438	1.00153	0.298309	0.403485	1.48825	0.743049	1.58492	1.00907	0.262429	0.511617	2.09577	0.914737		0.171148	0.449157	0.387849	0.690582	1.26655	0.901916	0.610349	0.718558	0.399481
		1094.51	196.27	843.704	338.135	983.578	177.198	1458.94	661.121	285.39	363.299	2208.01	1022.97	657.322	404.381	768.698	592.498	691.173	285.591		0.95215	0.305338	0.733965	0.526035	0.855645	0.275667	1.52499	0.734252	0.298309	0.403485	2.30796	1.13613	0.812386	0.529643	0.950037	0.776031	0.854223	0.374056		0.130527	0.449157	0.227323	0.596594	1.13757	0.473496	0.612524	0.920916	0.435761
		1463.26	369.654	760.205	340.967	2379.32	583.976	560.798	293.684	216.02	295.177	813.659	294.176	853.351	495.806	251.436	411.199	618.785	174.6		1.27294	0.575071	0.661325	0.530442	2.06984	0.90849	0.586184	0.32617	0.225799	0.327828	0.850491	0.326717	1.05466	0.649388	0.310751	0.538572	0.764758	0.228684		0.149588	0.432037	0.239077	0.64954	1.33326	0.509973	0.649102	0.918504	0.351584
		2037.17	373.759	914.981	317.089	772.992	134.04	2176.05	1169.02	298.9	437.335	938.86	293.925	719.146	454.152	454.716	563.548	353.073	169.188		1.7722	0.581456	0.795971	0.493296	0.67245	0.208526	2.27455	1.29833	0.31243	0.485711	0.98136	0.326438	0.888796	0.59483	0.561985	0.738113	0.436364	0.221596		0.194245	0.400383	0.250494	0.441006	1.16048	0.474721	0.66618	0.911764	0.382252
		1914.94	371.586	1356.12	443.057	628.841	124.472	722.988	312.514	379.19	548.623	761.121	213.177	380.563	193.862	528.816	510.421	851.66	328.068		1.66587	0.578076	1.17973	0.689264	0.547048	0.193641	0.755716	0.347083	0.396355	0.609309	0.795575	0.236758	0.470339	0.253913	0.653566	0.668529	1.05257	0.429691		0.19825	0.381825	0.204366	0.533192	1.40876	0.413024	0.719877	0.921728	0.214753
		928.843	168.601	877.257	247.097	445.975	168.602	1262.53	690.283	555.588	657.867	1141.08	466.033	370.625	204.691	343.758	431.347	615.307	221.264		0.80803	0.262293	0.763153	0.384408	0.387967	0.262293	1.31968	0.766639	0.580738	0.730637	1.19273	0.517584	0.458057	0.268097	0.424852	0.564961	0.76046	0.289803		0.159649	0.386984	0.374474	0.522395	1.27299	0.469899	0.60077	1.83961	0.411856
		840.276	183.334	998.355	416.157	584.305	157.738	478.404	292.927	1142.89	1320	949.744	436.501	459.236	338.512	497.915	577.632	700.962	368.169		0.730983	0.285212	0.8685	0.647414	0.508305	0.245393	0.500061	0.325329	1.19463	1.46601	0.992736	0.484785	0.567572	0.443369	0.615375	0.75656	0.866321	0.482214		0.179322	0.400774	0.180156	0.45315	1.27299	0.4633	0.615196	0.770781	0.413198
		921.195	151.19	1186.52	458.997	602.329	161.77	196.504	85.6968	796.065	874.631	1638.07	842.792	347.166	280.412	1982.02	1584.13	1310.33	717.869		0.801376	0.235205	1.03219	0.714061	0.523984	0.251666	0.205399	0.0951763	0.832101	0.971379	1.71222	0.936019	0.429064	0.367272	2.44958	2.07483	1.61944	0.940237		0.252623	0.44852	0.245438	0.523689	1.36643	0.361547	0.581011	1.6354	0.282166
		859.576	183.388	2062.78	873.08	640.752	146.476	295.281	139.01	270.41	369.412	1043.59	459.925	499.312	281.906	1057.23	948.115	667.299	244.743		0.747771	0.285297	1.79447	1.35825	0.55741	0.227873	0.308648	0.154387	0.282651	0.410275	1.09083	0.5108	0.617101	0.36923	1.30663	1.2418	0.824718	0.320555		0.18347	0.346553	0.173404	0.53722	1.46315	0.313066	0.631515	1.23934	0.479187
		654.707	119.423	1708.85	731.479	2072.67	531.339	277.007	147.284	311.949	344.055	547.394	310.358	561.922	401.292	438.466	424.068	509.39	146.37		0.569549	0.185787	1.48658	1.13796	1.80308	0.826604	0.289547	0.163575	0.32607	0.382113	0.572173	0.344688	0.694482	0.525597	0.541902	0.555428	0.629557	0.19171		0.194046	0.32671	0.197939	0.432253	1.44683	0.280083	0.50941	0.965214	0.38521
		928.257	219.105	1119.72	478.533	1210.66	280.326	718.162	432.27	283.99	395.755	479.144	209.558	442.012	286.982	381.724	328.579	509.39	146.37		0.807519	0.340861	0.974076	0.744454	1.05319	0.436102	0.750671	0.480086	0.296845	0.439532	0.500834	0.232738	0.546285	0.375878	0.471774	0.43036	0.629557	0.19171		0.181518	0.28167	0.378052	0.546747	1.18409	0.408414	0.552287	1.2548	0.3596
		684.91	118.79	1537.04	681.058	513.715	169.084	249.921	135.09	249.9	385.815	569.077	444.311	406.732	246.802	361.341	600.483	701.065	426.982		0.595825	0.184801	1.33712	1.05952	0.446897	0.263045	0.261234	0.150033	0.261212	0.428492	0.594838	0.493458	0.502682	0.323251	0.446582	0.786489	0.86645	0.559244		0.218182	0.416842	0.269959	0.6123	1.15497	0.459599	0.737118	1.1601	0.525235
		2643.99	745.005	651.608	378.982	561.746	301.236	278.271	156.65	379.68	600.715	1632.04	823.04	1564.03	907.566	797.853	814.52	469.956	376.476		2.30009	1.159	0.566854	0.589583	0.48868	0.468632	0.290868	0.173978	0.396867	0.667164	1.70591	0.914082	1.93299	1.1887	0.986069	1.06683	0.580821	0.493094		0.164123	0.386843	0.268575	0.436107	1.09869	0.514503	0.807715	0.79925	0.547853
		2272.77	523.826	1147.36	549.156	475.162	131.962	641.651	328.6	213.29	314.847	813.061	351.147	1210.64	659.048	263.956	291.278	385.12	213.587		1.97715	0.814916	0.998123	0.854321	0.413358	0.205294	0.670697	0.364949	0.222945	0.349674	0.849866	0.38999	1.49624	0.863196	0.326224	0.381505	0.475971	0.279748		0.213348	0.423254	0.2286	0.470773	1.36612	0.440713	0.56459	0.896794	0.366767
		774.337	123.694	1066.62	467.265	444.457	110.09	465.849	292.041	252.84	432.797	592.894	282.148	1527.56	960.26	490.533	803.927	606.34	373.24		0.673619	0.19243	0.927888	0.726924	0.386647	0.171266	0.486937	0.324346	0.264285	0.480671	0.619733	0.313358	1.88792	1.25771	0.606252	1.05295	0.749378	0.488855		0.182408	0.428052	0.256354	0.531695	1.10292	0.566973	0.714141	0.967164	0.287344
		1309.38	261.544	413.386	196.83	324.318	62.188	537.631	310.4	233.52	359.169	1201.28	436.823	1533.4	940.015	1050.47	1449.34	189.42	128.03		1.13907	0.406884	0.359618	0.306207	0.282135	0.0967458	0.561969	0.344736	0.244091	0.398898	1.25566	0.485143	1.89513	1.23119	1.29828	1.89829	0.234105	0.167689		0.236039	0.42737	0.231548	0.601912	1.39355	0.437358	0.649262	0.860775	0.287344
		355.628	69.902	1032.45	521.917	152.779	50.274	574.591	353.8	410.712	437.102	1192.62	511.987	2359.27	1322	526.933	747.628	332.92	190.33		0.309372	0.108746	0.898157	0.811945	0.132907	0.0782112	0.600602	0.392936	0.429303	0.485453	1.24661	0.568621	2.91583	1.7315	0.651239	0.979215	0.411457	0.249287		0.173438	0.443098	0.32914	0.540532	1.54388	0.780756	0.606792	1.66182	0.609047
		172.571	27.069	2078.09	1118.43	2361.7	1237.5	1002.06	553.452	1073.25	1072.16	1202.23	544.907	745.672	448.682	214.914	299.408	286.02	112.49		0.150125	0.0421112	1.80779	1.73995	2.05452	1.92518	1.04742	0.614673	1.12183	1.19075	1.25665	0.605182	0.921579	0.587666	0.265613	0.392153	0.353493	0.147335		0.281773	0.581611	0.53625	0.562941	1.58216	0.504303	0.580275	1.02089	0.801088
		745.494	163.466	656.827	363.577	2088.25	787.435	695.028	442.44	379.776	455.538	294.932	327.781	745.29	412.67	350.613	670.752	1860.48	1093.39		0.648529	0.254303	0.571394	0.565615	1.81664	1.22501	0.72649	0.491381	0.396967	0.505928	0.308283	0.364039	0.921107	0.5405	0.433325	0.878525	2.29937	1.43208		0.230479	0.478626	0.277721	0.512116	1.47614	0.431883	0.54438	1.10351	0.554598
		934.497	231.284	1165.83	597.918	494.312	160.785	767.383	392.686	939.704	994.341	803.806	400.539	305.175	201.891	321.499	494.007	3318.08	2244.3		0.812947	0.359807	1.01419	0.93018	0.430017	0.250133	0.802121	0.436123	0.982242	1.10433	0.840192	0.444845	0.377167	0.264429	0.397341	0.647031	4.10083	2.9395		0.159741	0.438079	0.247695	0.626901	1.71174	0.475882	0.628624	1.63888	0.615562
		816.795	180.82	1302.28	669.955	849.826	353.782	359.173	142.736	1125.75	1260.83	1010.55	467.518	157.751	120.051	1781.94	1496.84	263.83	104.44		0.710555	0.281302	1.13289	1.04225	0.73929	0.550378	0.375431	0.158524	1.17671	1.4003	1.05629	0.519233	0.194965	0.157239	2.2023	1.96051	0.326069	0.136791		0.199747	0.476139	0.19175	0.577348	1.53806	0.363632	0.613027	1.3797	0.675905
		1612.98	201.535	1667.16	689.926	865.643	306.214	452.606	210.112	322.109	744.012	718.534	345.912	401.677	235.607	2125.83	1900.54	279.16	148.89		1.40318	0.313527	1.45031	1.07332	0.753049	0.476377	0.473094	0.233354	0.33669	0.826312	0.75106	0.384176	0.496434	0.308589	2.62732	2.48926	0.345015	0.19501		0.196559	0.505514	0.329063	0.615742	1.06426	0.429295	0.560342	1.41883	0.571699
		2499.57	618.689	1354.27	596.157	494.965	166.945	2108.31	1135.87	303.66	395.514	861.704	226.528	929.644	510.172	1548.94	1342.45	311.78	165.97		2.17445	0.962494	1.17812	0.92744	0.430585	0.259717	2.20374	1.26152	0.317406	0.439264	0.900711	0.251586	1.14895	0.668204	1.91434	1.75829	0.38533	0.217381		0.156857	0.538203	0.523987	0.552315	0.998981	0.453248	0.601715	1.39315	0.393294
		1755.73	516.164	608.591	312.291	280.288	108.388	488.04	257.588	565.425	666.827	1711.77	842.437	526.63	253.081	452.848	340.14	174.3	56.98		1.52736	0.802995	0.529432	0.485831	0.243832	0.168619	0.510132	0.286082	0.59102	0.740589	1.78926	0.935624	0.650864	0.331475	0.559677	0.445502	0.215418	0.0746302		0.219271	0.553535	0.377078	0.636578	1.19949	1.11138	0.553704	1.91308	0.587694
		1260.97	488.965	592.613	381.19	1373.21	405.287	952.84	461.718	1503.68	1614.81	911.105	246.863	163.686	29.6632	889.733	834.328	247.87	88.62		1.09695	0.760683	0.515533	0.593018	1.1946	0.630505	0.995973	0.512791	1.57175	1.79343	0.952348	0.27417	0.2023	0.0388517	1.09962	1.09277	0.306344	0.116071		0.247495	0.512871	0.32527	0.511721	1.05814	0.498303	0.661559	1.53658	0.676385
		1938.74	634.035	379.011	175.434	829.96	236.429	2270.37	1236.6	1505.32	1319.93	1424.64	464.642	266.72	122.041	1123.73	1287.07	920.47	429.317		1.68657	0.986367	0.329713	0.272922	0.722008	0.367811	2.37314	1.37339	1.57346	1.46594	1.48913	0.516039	0.32964	0.159844	1.38882	1.68576	1.13761	0.562303		0.221378	0.514449	0.4163	0.397401	1.11999	0.462639	0.76102	0.84001	0.395861
		1090.23	129.547	986.948	347.104	1171.09	302.345	691.88	307.568	683.865	665.077	1203.41	513.974	463.825	219.544	624.312	799.917	1357.18	593.295		0.948429	0.201537	0.858577	0.53999	1.01877	0.470358	0.7232	0.34159	0.714822	0.738645	1.25789	0.570828	0.573243	0.287551	0.77159	1.0477	1.67735	0.777075		0.124946	0.413834	0.353742	0.464227	2.30981	0.481414	0.58656	0.894025	0.53335
		1764.54	412.212	890.067	452.547	1796.47	974.996	392	168.365	618.275	684.817	479.315	199.044	360.736	200.113	392.777	661.094	522.675	231.081		1.53503	0.641278	0.774297	0.704026	1.5628	1.5168	0.409745	0.186989	0.646263	0.760569	0.501013	0.221062	0.445835	0.262101	0.485435	0.865875	0.645976	0.302661		0.247518	0.440205	0.337288	0.53876	1.30249	0.262884	0.548782	0.866691	0.53233
		370.818	94.052	657.956	303.635	342.792	159.424	892.584	312.273	679.175	648.067	709.197	232.258	346.8	178.601	573.724	741.923	3097.26	1405.74		0.322586	0.146317	0.572377	0.472364	0.298205	0.248016	0.932989	0.346816	0.709919	0.719754	0.741301	0.25795	0.428611	0.233924	0.709067	0.971742	3.82791	1.84119		0.293988	0.513138	0.386702	0.527801	1.17934	0.492144	0.480567	0.751112	0.326908
		1546.29	661.977	2281.59	952.713	1166.35	316.155	290.85	55.4463	899.529	964.917	1024.67	387.402	107.495	44.6404	140.364	317.758	355.46	178.08		1.34516	1.02984	1.98482	1.48213	1.01464	0.491843	0.304016	0.0615796	0.940248	1.07165	1.07105	0.430255	0.132853	0.0584683	0.173476	0.416187	0.439314	0.233242		0.387771	0.643236	0.295138	0.48457	1.0739	0.270949	0.18122	0.937728	0.357526
		890.324	220.538	1292.34	636.559	487.37	126.62	633.78	323.047	779.933	621.328	743.937	202.481	2007.04	699.808	1809.7	1768.95	861.886	545.933		0.774521	0.343091	1.12425	0.990295	0.423978	0.196983	0.66247	0.358781	0.815238	0.690057	0.777613	0.224879	2.48051	0.916582	2.23661	2.3169	1.06521	0.715041		0.327034	0.462873	0.284867	0.544672	0.876846	0.326147	0.457562	1.14536	0.466411
		2212.31	676.736	748.07	481.102	464.23	234.91	2045.94	894.516	603.612	530.472	645.146	126.471	943.428	320.184	109.767	305.704	198.8	87.36		1.92456	1.0528	0.65077	0.74845	0.403848	0.365449	2.13855	0.993464	0.630936	0.589151	0.67435	0.140461	1.16599	0.419364	0.135661	0.400399	0.245698	0.114421		0.118825	0.351695	0.258173	0.44454	0.972527	0.427097	0.473334	1.28128	0.437152
		789.539	114.52	608.896	371.689	317.695	142.222	830.146	203.283	690.305	599.697	171.998	99.3482	590.253	228.488	252.014	312.158	436.31	302.82		0.686845	0.178159	0.529698	0.578237	0.276373	0.221255	0.867725	0.225769	0.721553	0.666033	0.179784	0.110338	0.729496	0.299265	0.311465	0.408852	0.539237	0.396622		0.233609	0.508441	0.54273	0.429504	1.10763	0.415268	0.554736	1.68313	0.442112
		1325.76	230.117	425.706	269.14	518.919	384.075	260.68	68.8954	497.471	531.186	550.922	387.318	1113.65	370.952	250.054	239.638	568.412	441.145		1.15332	0.357993	0.370335	0.4187	0.451424	0.597505	0.27248	0.0765163	0.519991	0.589944	0.575861	0.430162	1.37636	0.485858	0.309043	0.313869	0.702502	0.577795		0.253634	0.461481	0.465076	0.349853	0.954197	0.327494	0.514997	1.29317	0.453867
		701.892	306.132	1505.95	693.98	348.005	203.193	375.76	137.066	446.355	267.267	330.268	265.738	1603.29	490.024	117.971	179.592	582.912	472.443		0.610598	0.476249	1.31008	1.07962	0.30274	0.316106	0.39277	0.152228	0.46656	0.296831	0.345218	0.295133	1.98151	0.641815	0.145801	0.235223	0.720423	0.618788		0.428107	0.417566	0.271064	0.190635	1.07269	0.378075	0.41528	2.26381	0.500985
		337.84	101.71	947.963	499.249	817.059	201.5	444.738	101.258	294.354	263.373	145.876	125.909	797.383	244.098	248.814	343.275	1174.71	729.069		0.293897	0.15823	0.824663	0.776682	0.710785	0.313473	0.46487	0.112458	0.307679	0.292506	0.15248	0.139837	0.985489	0.319711	0.30751	0.449608	1.45183	0.954907		0.247706	0.492563	0.259803	0.509715	0.796643	0.272175	0.348677	0.977484	0.633416
		1004.92	332.571	2508.52	1190.98	247.089	99.7395	441.63	145.588	331.87	220.444	955.648	808.448	433.453	122.368	1187.3	1348.53	1266.92	587.215		0.87421	0.517381	2.18224	1.8528	0.21495	0.155165	0.461621	0.161692	0.346893	0.244829	0.998907	0.897876	0.535707	0.160273	1.46739	1.76626	1.5658	0.769112		0.305896	0.643125	0.506021	0.437215	0.878829	0.196035	0.339383	2.78503	0.439437
		693.202	204.947	563.039	396.436	394.94	242.32	489.72	125.647	356.09	393.974	744.682	575.583	332.876	129.203	552.097	546.924	937.831	469.918		0.603038	0.318836	0.489805	0.616734	0.343571	0.376977	0.511888	0.139546	0.372209	0.437554	0.778391	0.639252	0.411403	0.169225	0.682339	0.71634	1.15907	0.615481		0.145047	0.610431	0.44767	0.244876	0.868742	0.577614	0.387102	1.23865	0.694048
		1040.91	359.766	339.038	238.222	260.993	86.7675	512.82	171.987	423.99	403.984	287.177	220.499	486.233	245.708	509.754	438.368	269.36	232.68		0.905523	0.559687	0.29494	0.370602	0.227045	0.134984	0.536034	0.191012	0.443183	0.448671	0.300177	0.244889	0.600938	0.321819	0.630007	0.574157	0.332903	0.304755		0.173573	0.632219	0.740144	0.264291	1.06777	0.703036	0.333096	0.958345	0.776101
		1211.88	451.466	1929.03	839.282	1125.15	336.43	1839.67	834.697	249.9	202.538	709.612	354.628	784.33	252.319	1283.38	1223.82	120.96	84.35		1.05425	0.702345	1.67812	1.30567	0.978804	0.523383	1.92295	0.927029	0.261212	0.224942	0.741735	0.393856	0.969356	0.330478	1.58613	1.60291	0.149495	0.110478		0.436152	0.460824	0.583878	0.364771	0.598777	0.804615	0.305636	1.52234	0.810488
		315.279	66.78	2984.27	1927.37	395.308	126.815	441.28	206.217	380.52	292.544	901.468	460.338	547.846	172.533	1024.34	914.425	185.15	214.06		0.274271	0.10389	2.59611	2.99841	0.343891	0.197286	0.461256	0.229028	0.397745	0.324904	0.942275	0.511259	0.677085	0.225977	1.26599	1.19768	0.228828	0.280368		0.30106	0.526655	0.246616	0.227679	0.894749	0.863121	0.306124	1.37965	0.620639
		482.959	135.17	1722.21	1414.64	808.458	227.753	162.19	28.8645	2551.72	2138.74	422.417	261.169	329.936	174.633	620.775	672.31	519.26	246.61		0.420141	0.210284	1.49821	2.20075	0.703303	0.354316	0.169532	0.0320574	2.66723	2.37532	0.441539	0.290058	0.407769	0.228728	0.767218	0.880565	0.641756	0.323		0.330944	0.474772	0.403658	0.329661	0.664248	0.845969	0.28231	1.1358	0.463497
		606.282	184.161	1073	1119.3	853.483	219.637	408.1	84.1981	1254.34	1363.3	739.572	453.958	217.038	83.818	526.414	588.65	135.52	92.68		0.527424	0.286499	0.933436	1.7413	0.742472	0.34169	0.426574	0.0935118	1.31113	1.51411	0.773051	0.504174	0.268239	0.109782	0.650597	0.770991	0.16749	0.121389		0.295653	0.7041	0.613562	0.256569	1.10639	0.772925	0.388142	0.99063	0.501069
		925.785	290.431	464.48	635.731	792.568	258.352	331.17	83.4281	1083.15	1009.21	428.619	223.615	2980.62	939.565	383.295	292.698	352.24	202.93		0.805369	0.451823	0.404066	0.989007	0.68948	0.401917	0.346161	0.0926566	1.13218	1.12085	0.448021	0.248351	3.68376	1.23061	0.473716	0.383365	0.435335	0.26579		0.345625	0.702642	0.332452	0.335375	0.952815	0.767814	0.50533	0.85996	0.863825
		644.025	71.208	1094.02	1140.7	1205.77	300.584	627.21	426.399	2588.03	2544.6	672.288	274.208	1994.64	670.481	501.627	423.234	415.94	224.28		0.560258	0.110778	0.951726	1.77458	1.04894	0.467618	0.655602	0.473566	2.70518	2.82608	0.70272	0.30454	2.46518	0.87817	0.619963	0.554336	0.514062	0.293753		0.372535	0.43508	0.299008	0.45372	0.810476	0.499749	0.3217	0.953592	0.697338
		643.169	132.58	1198.59	833.931	1830.22	537.936	368.97	293.288	990.569	901.358	755.532	277.348	575.328	207.763	501.277	479.304	415.1	225.26		0.559513	0.206255	1.04269	1.29734	1.59216	0.836867	0.385672	0.325731	1.03541	1.00106	0.789733	0.308028	0.711051	0.27212	0.61953	0.627774	0.513024	0.295037		0.211812	0.645843	0.320801	0.467316	0.768801	0.510654	0.31493	0.892693	1.15614
		900.589	210.49	1805.19	1448.25	1445.54	468.386	971.418	280.549	1057.79	985.309	1221.71	643.559	439.88	83.181	614.833	514.921	265.23	179.9		0.78345	0.327459	1.57039	2.25304	1.25752	0.728667	1.01539	0.311582	1.10567	1.0943	1.27702	0.714747	0.543649	0.108947	0.759875	0.674423	0.327799	0.235626		0.279879	0.821408	0.281713	0.177967	0.838155	0.618272	0.529294	1.08302	0.474926
		904.343	330.34	851.344	1558.6	2845.08	1094.24	1755.92	695.99	626.384	616.384	987.008	490.158	886.719	211.899	712.459	674.383	678.23	471.1		0.786716	0.513909	0.74061	2.42471	2.47502	1.70231	1.8354	0.772978	0.654739	0.684566	1.03169	0.544378	1.0959	0.277537	0.88053	0.88328	0.838227	0.617029		0.303755	1.04315	0.257342	0.206317	1.08687	0.613812	0.38619	1.11823	0.683884
		1020.2	300.598	918.071	929.987	1295.14	387.842	462.008	147.176	331.58	350.155	572.141	250.567	581.84	109.207	239.204	260.008	833.32	590.96		0.887501	0.46764	0.798659	1.44678	1.12668	0.603365	0.482922	0.163456	0.34659	0.388888	0.59804	0.278283	0.719098	0.143035	0.295633	0.340548	1.0299	0.774017		0.313713	1.36869	0.325968	0.251919	0.931741	0.521712	0.315225	0.763636	0.576113
		2042.48	322.455	1074.69	1190.95	1228.44	499.624	746.563	311.2	464.833	396.372	805.078	387.748	1939.6	604.621	708.972	644.982	311.5	277.27		1.77681	0.501643	0.934908	1.85276	1.06865	0.777264	0.780358	0.345624	0.485875	0.440217	0.841521	0.430639	2.39716	0.79191	0.876221	0.844772	0.384984	0.363158		0.110567	1.04266	0.249287	0.679835	0.98322	0.407873	0.336142	0.843723	0.539212
		1721.1	375.579	406.252	497.251	1514.2	368.982	1572.61	782.969	3453.55	2826.91	844.447	422.519	1470.41	330.81	396.034	361.091	351.96	267.05		1.49724	0.584287	0.353411	0.773572	1.31725	0.574024	1.6438	0.869578	3.60988	3.13962	0.882673	0.469256	1.81729	0.433283	0.489461	0.472944	0.434989	0.349772		0.206136	0.695762	0.293919	0.794883	0.909939	0.36709	0.36112	0.956166	0.542664
		1828.43	282.395	703.391	617.523	820.184	324.93	1159.03	396.777	812.961	687.968	499.829	254.569	845.95	204.757	414.815	404.928	257.25	213.64		1.59061	0.439321	0.611902	0.960679	0.713504	0.505493	1.2115	0.440667	0.849762	0.764069	0.522455	0.282728	1.04551	0.268183	0.512671	0.530359	0.317936	0.279817		0.233725	0.802271	0.324021	0.288804	0.93148	0.526768	0.189099	0.837497	0.678279
		2007.62	296.751	331.724	348.553	1120.83	325.992	1106.97	360.846	621.538	551.653	943.048	446.478	1131.5	243.262	380.464	367.178	370.51	203.14		1.74649	0.461655	0.288577	0.542244	0.975043	0.507145	1.15708	0.400761	0.649673	0.612675	0.985737	0.495866	1.39843	0.318615	0.470217	0.480916	0.457915	0.266065		0.365282	1.83075	0.384608	0.396368	0.984035	0.49661	0.23897	0.946557	0.694602
		2221.27	733.225	1163.19	601.537	1037.05	287.49	1709.17	487.852	1358	926.953	1252.83	678.298	1111.85	272.71	1686.54	1954.19	4139.75	2317.98		1.93235	1.14068	1.0119	0.93581	0.902163	0.447248	1.78654	0.541816	1.41948	1.02949	1.30954	0.753328	1.37415	0.357185	2.0844	2.55953	5.11633	3.03601		0.294647	1.01298	0.29946	0.318558	1.05602	0.437945	0.187692	1.08697	0.709163
		644.577	124.614	519.182	257.138	1185.61	308.672	1216.07	350.21	731.591	449.782	1224.14	490.194	1267.2	318.983	1115.05	1078.27	2829.29	1037.22		0.560738	0.193862	0.451652	0.400029	1.0314	0.480201	1.27111	0.388949	0.764708	0.499535	1.27956	0.544417	1.56614	0.417791	1.3781	1.41228	3.49673	1.35851		0.157874	1.10818	0.406716	0.416844	0.852719	0.481628	0.311725	0.909742	0.890112
		2632.32	915.508	846.387	439.036	1129.97	280.092	637.415	115.948	1450.27	935.508	1623.22	836.652	1223.92	365.838	471.201	364.044	2411.53	970.208		2.28993	1.42425	0.736298	0.683008	0.982992	0.435738	0.666269	0.128773	1.51592	1.03899	1.6967	0.9292	1.51265	0.47916	0.582359	0.476811	2.98042	1.27074		0.21822	1.224	0.243681	0.497879	0.818553	0.500349	0.224978	0.911768	0.758751
		2514.38	885.025	1845.81	975.537	2136.44	691.543	844.486	174.057	715.767	553.977	678.143	496.733	948.552	284.33	310.674	222.698	2082.01	903.602		2.18734	1.37683	1.60572	1.51764	1.85856	1.07583	0.882714	0.19331	0.748168	0.615255	0.708841	0.55168	1.17232	0.372405	0.383963	0.291681	2.57316	1.1835		0.154447	0.877922	0.396167	0.342335	0.84625	0.509311	0.242044	0.976165	0.830476
		628.575	175.708	561.31	258.932	2559.84	886.042	585.389	118.156	1048.36	771.268	667.768	356.186	1323.63	370.668	201.135	189.681	2367.94	881.989		0.546816	0.273348	0.488301	0.402821	2.22688	1.37841	0.611888	0.131226	1.09582	0.856582	0.697996	0.395586	1.63588	0.485487	0.248584	0.248437	2.92655	1.1552		0.147812	1.05073	0.290849	0.325976	0.887561	0.473442	0.214991	0.965079	0.548271
		705.392	201.946	356.101	406.464	1652.44	209.671	1799.38	608.755	576.737	427.334	518.218	207.708	1851.48	485.277	164.234	159.978	1069.66	293.682		0.613643	0.314167	0.309783	0.632336	1.43751	0.326184	1.88084	0.676094	0.602844	0.474603	0.541676	0.230684	2.28825	0.635597	0.202977	0.209533	1.322	0.384653		0.330093	0.517142	0.277218	0.285432	0.682585	0.541414	0.245275	1.1587	0.559933
		1893.17	640.817	2026.63	1591.45	2486.02	395.606	1503.59	566.669	1260.38	810.761	456.152	246.082	1334.18	403.512	898.22	1377.61	1115.31	452.06		1.64693	0.996918	1.76303	2.47582	2.16266	0.615444	1.57166	0.629352	1.31743	0.900444	0.476801	0.273302	1.64892	0.528504	1.11011	1.80434	1.37842	0.592091		0.193327	0.495276	0.260348	0.287986	0.6148	0.400438	0.251722	0.967014	0.3666
		731.507	196.987	561.655	497.211	443.049	51.8742	686.996	235.801	850.138	519.137	3125.3	1878.05	767.48	203.994	612.375	705.318	1671.8	616.119		0.63636	0.306452	0.488601	0.773511	0.385422	0.0807006	0.718095	0.261884	0.888622	0.576562	3.26678	2.08579	0.948532	0.267183	0.756837	0.923798	2.06618	0.806969		0.347796	0.518719	0.247876	0.181903	0.645059	0.515427	0.298906	0.772587	0.402321
		791.312	321.139	693.622	475.695	325.535	46.3904	778.541	215.142	1963.45	1137.25	898.414	702.836	705.46	203.007	612.375	705.318	1789.66	752.676		0.688387	0.499596	0.603403	0.740038	0.283193	0.0721695	0.813783	0.23894	2.05233	1.26304	0.939083	0.780581	0.871881	0.265891	0.756837	0.923798	2.21185	0.985826		0.351986	0.528516	0.323689	0.20611	0.773962	0.73249	0.299752	0.716822	0.434006
		1200.64	408.94	279.387	290.216	1836.12	332.051	433.534	121.915	1912.24	1232.42	583.256	285.808	2768.41	1081.86	377.65	313.67	2471.15	1023.53		1.04447	0.636187	0.243047	0.451489	1.5973	0.516572	0.453159	0.135401	1.9988	1.36874	0.609658	0.317423	3.42149	1.41698	0.466739	0.410833	3.05411	1.34058		0.279534	0.4613	0.346132	0.201841	0.735686	0.533398	0.28004	0.943053	0.372471
		1507.38	496.149	335.204	257.48	645.357	41.6622	1618.07	437.709	1387.59	1216.64	517.324	362.118	711.69	179.977	469.84	521.99	1970.32	791.849		1.31131	0.771859	0.291604	0.400561	0.561416	0.0648138	1.69131	0.486127	1.4504	1.35122	0.540742	0.402174	0.879581	0.235727	0.580677	0.683682	2.43513	1.03713		0.286289	1.14143	0.126885	0.338314	0.74095	0.400813	0.262103	0.974086	0.274555
		459.455	219.295	533.755	559.01	885.264	89.7064	3377.72	1497.43	298.88	447.706	1319.89	587.798	261.66	96.012	867.488	589.162	1403.38	657.729		0.399694	0.341156	0.46433	0.869651	0.770119	0.139556	3.53062	1.66307	0.31241	0.49723	1.37964	0.652818	0.323387	0.125753	1.07213	0.771661	1.73445	0.861468		0.338488	0.78527	0.159133	0.376877	0.643267	0.539473	0.302441	1.53371	0.405322
		1602.23	439.029	880.63	784.593	2119.68	288.502	405.246	78.0906	347.847	206.636	1870.99	877.314	1159.13	468.797	533.577	387.366	166.81	83.3		1.39383	0.682997	0.766088	1.22059	1.84397	0.448821	0.423591	0.0867287	0.363593	0.229494	1.95569	0.97436	1.43257	0.614012	0.65945	0.507357	0.206161	0.109103		0.269289	0.885261	0.117085	0.343234	0.61065	0.600919	0.265797	1.15177	0.368537
		1017.52	312.2	591.495	581.217	1489.88	121.572	2618.27	1006.38	359.887	220.426	2085.53	703.978	1820.08	800.495	602.372	431.254	429.31	215.32		0.885172	0.485689	0.51456	0.904199	1.29609	0.189129	2.73679	1.11771	0.376178	0.244809	2.17993	0.781849	2.24944	1.04846	0.744475	0.56484	0.530586	0.282018		0.405831	0.685813	0.142505	0.27634	0.579207	0.782307	0.287765	1.15177	0.420569
		972.623	312.923	1051.69	773.901	1942.29	306.797	1983.4	866.258	351.389	170.33	760.911	272.066	648.669	308.775	829.78	628.81	311.71	203.28		0.846115	0.486814	0.914898	1.20396	1.68966	0.477284	2.07318	0.96208	0.367295	0.189171	0.795355	0.302161	0.801693	0.404422	1.02553	0.823591	0.385244	0.266248		0.340602	1.03876	0.180844	0.281212	0.644488	0.490021	0.390788	0.830584	0.414191
		506.369	178.381	749.747	789.587	1687.16	290.437	970.032	240.225	181.196	132.709	877.734	387.503	441.07	108.367	1142.58	1045.38	1778.69	742.366		0.440506	0.277507	0.652228	1.22836	1.46771	0.451833	1.01394	0.266797	0.189399	0.147389	0.917467	0.430367	0.54512	0.141935	1.41212	1.3692	2.19829	0.972322		0.329148	0.768129	0.0645568	0.270514	0.8768	0.699983	0.252887	1.111	0.401888
		656.604	276.966	727.232	698.452	746.62	66.43	1357.43	520.492	397.827	321.156	1059.91	478.917	359.24	174.867	1704.5	1235.92	869.883	308.568		0.5712	0.430876	0.632642	1.08658	0.649508	0.103345	1.41888	0.578067	0.415835	0.356682	1.10789	0.531893	0.443986	0.229034	2.1066	1.61876	1.07509	0.40415		0.477293	1.04732	0.101333	0.443325	1.49795	0.445338	0.366934	0.679158	0.468674
		888.65	364.84	657.674	531.52	648.2	55.51	2974.94	1568.99	413.489	300.115	1044.72	532.057	453.054	120.336	871.64	855.19	972.079	443.636		0.773064	0.567581	0.572131	0.826885	0.563889	0.0863568	3.10961	1.74255	0.432207	0.333313	1.09201	0.590911	0.559931	0.157611	1.07726	1.12009	1.2014	0.581058		0.274011	0.890945	0.136106	0.192699	0.594045	0.468903	0.404439	0.72598	0.499371
		649.95	281.47	449.536	431.641	372.12	37.1	2831.12	1565.81	2915.08	2801.5	901.35	334.102	606.13	142.254	993.02	668.5	674.444	246.579		0.565412	0.437882	0.391066	0.671504	0.323719	0.0577164	2.95928	1.73902	3.04704	3.11139	0.942152	0.371059	0.749119	0.186319	1.22728	0.875575	0.833548	0.32296		0.306824	0.982624	0.0815985	0.38437	0.612488	0.337554	0.439814	0.715926	0.501549
		586.395	264.701	296.957	260.746	1660.41	206.393	853.985	465.662	4290.22	4056.41	1305.87	475.304	638.47	195.377	2379.06	2200.17	578.151	192.096		0.510123	0.411795	0.258332	0.405643	1.44445	0.321086	0.892643	0.517172	4.48442	4.50512	1.36499	0.52788	0.789088	0.255897	2.94029	2.88169	0.714539	0.2516		0.321731	0.735863	0.157957	0.436754	0.484733	0.357553	0.476013	0.757803	0.652145
		926.169	422.792	541.047	275.026	1678.29	212.313	1983.59	960.69	2233.35	1966.15	2177.8	945.117	278.04	93.338	3001.86	2471.21	293.86	123.83		0.805703	0.657737	0.470673	0.427858	1.45999	0.330295	2.07338	1.06696	2.33445	2.18364	2.27638	1.04966	0.343631	0.122251	3.71001	3.23669	0.363183	0.162188		0.352274	1.05314	0.172146	0.247646	0.732407	0.441481	0.245691	0.91493	0.417367
		866.008	315	1213.14	806.817	1044.05	123.62	1172.76	567.529	596.384	564.872	793.016	379.495	420.395	188.687	732.504	674.889	727.37	276.5		0.753367	0.490045	1.05535	1.25516	0.908251	0.192315	1.22585	0.630307	0.623381	0.627356	0.828913	0.421473	0.519568	0.247135	0.905305	0.883944	0.89896	0.362149		0.421816	0.960425	0.0889743	0.383439	0.807277	0.451845	0.486769	0.725092	0.354724
		868.664	438.309	699.061	780.132	1770.65	248.4	549.545	388.522	939.336	742.715	1149.01	435.396	819.21	322.35	755.308	917.308	728.947	363.54		0.755678	0.681877	0.608135	1.21365	1.54034	0.386436	0.574421	0.431499	0.981857	0.824871	1.20102	0.483557	1.01246	0.422202	0.933488	1.20145	0.900909	0.476151		0.410555	0.808182	0.0856371	0.527404	0.725812	0.509283	0.265611	0.981128	0.456379
		720.554	333.969	4384.97	2688.78	1936.83	780.693	669.61	443.286	1008.61	1007.47	482.044	191.178	463.54	179.62	496.8	484.035	319.69	115.99		0.626832	0.519555	3.81462	4.18293	1.68491	1.21452	0.699922	0.49232	1.05427	1.11891	0.503865	0.212325	0.572891	0.235259	0.613997	0.63397	0.395106	0.151919		0.433064	0.960193	0.099699	0.553071	0.961036	0.370669	0.234692	0.673199	0.365604
		694.157	257.646	1629.74	1041.17	1091.38	108.038	382.152	274.246	3065.83	2785.04	382.922	496.931	1911.38	967.477	496.8	484.035	485.66	185.57		0.603868	0.400819	1.41776	1.61974	0.949426	0.168075	0.399451	0.304582	3.20461	3.09311	0.400256	0.5519	2.36228	1.26716	0.613997	0.63397	0.600229	0.243052		0.451404	0.878062	0.124302	0.545282	0.945503	0.363974	0.306008	0.924804	0.332259
		1340.61	727.361	1450.91	1107.86	466.62	51.1	871.118	630.745	1177.05	1066.46	1061.99	428.175	1741.61	895.342	1530.97	868.403	256.97	75.81		1.16624	1.13156	1.2622	1.72349	0.405927	0.0794962	0.910551	0.700515	1.23033	1.18443	1.11007	0.475538	2.15246	1.17268	1.89213	1.1374	0.31759	0.099293		0.456496	0.508323	0.126506	0.484318	0.880359	0.433978	0.3357	0.823226	0.421391
		680.754	299.943	770.378	346.787	1110.69	333.34	955.73	627.301	648.047	509.952	372.056	215.062	693.465	336.565	789.926	440.103	563.29	223.58		0.592209	0.466621	0.670176	0.539497	0.966224	0.518577	0.998994	0.69669	0.677383	0.566361	0.388898	0.238852	0.857056	0.44082	0.976273	0.57643	0.696172	0.292836		0.363738	0.665063	0.118404	0.483926	0.947162	0.478547	0.448832	0.921345	0.380137
		1304.24	432.423	486.937	221.407	366.87	67.27	904.387	486.394	734.506	581.678	2958.64	1869.56	932.989	372.324	705.606	358.623	563.29	223.58		1.1346	0.67272	0.423601	0.344442	0.319152	0.104652	0.945327	0.540197	0.767755	0.646021	3.09257	2.07636	1.15309	0.487656	0.872061	0.46971	0.696172	0.292836		0.504578	1.11597	0.140288	0.706989	0.790681	0.378931	0.393489	1.21448	0.498719
		558.25	209.23	769.317	346.286	271.88	25.97	263.992	80.976	791.43	556.709	453.44	250.601	1684.96	694.728	999.599	623.734	393.82	189.7		0.485639	0.325499	0.669253	0.538717	0.236517	0.0404015	0.275943	0.0899333	0.827256	0.61829	0.473966	0.278322	2.08245	0.909928	1.23541	0.816943	0.486724	0.248462		0.46349	0.613181	0.403079	0.662005	0.998864	0.396598	0.387496	0.974306	0.36282
		690.69	385.71	568.394	215.107	684.6	111.93	834.429	410.407	2650.69	2571.22	596.025	270.875	801.228	269.445	462.07	383.81	241.78	66.01		0.600853	0.600049	0.494464	0.334642	0.595555	0.174129	0.872201	0.455805	2.77068	2.85563	0.623006	0.300839	0.990241	0.352909	0.571074	0.5027	0.298817	0.0864574		0.371164	0.638854	0.0989923	0.717635	0.908415	1.29773	0.506167	0.974306	0.382099
		414.61	142.03	413.736	158.679	497.84	94.15	1709.83	864.107	1222.91	1098.86	596.025	270.875	3678.5	2445.01	1023.28	810.366	317.73	127.75		0.360682	0.220956	0.359922	0.246857	0.433086	0.146469	1.78723	0.959691	1.27826	1.22041	0.623006	0.300839	4.54628	3.20238	1.26468	1.06139	0.392684	0.167322		0.54256	0.763558	0.109511	0.724063	0.906045	0.40318	0.514089	0.567223	0.295015
		268.479	73.554	348.121	179.291	417.69	98	503.804	226.389	348.902	349.624	750.755	98.7735	816.55	311.64	943.892	801.831	631.492	335.666		0.233558	0.114428	0.302841	0.278923	0.363361	0.152458	0.526609	0.251431	0.364695	0.388298	0.784739	0.109699	1.00918	0.408174	1.16656	1.05021	0.780463	0.439642		0.440604	0.450152	0.30012	0.656357	0.786905	0.578038	0.485338	0.557144	0.396918
		953.75	334.81	628.562	210.899	776.94	127.305	448.327	186.3	919.589	752.277	933.286	246.586	413.793	135.999	482.331	468.554	935.157	544.893		0.829697	0.520863	0.546806	0.328095	0.675884	0.198048	0.468622	0.206908	0.961216	0.835491	0.975533	0.273862	0.511408	0.178126	0.596115	0.613694	1.15576	0.71368		0.331552	0.454692	0.183362	0.537816	0.791931	0.631899	0.399066	0.508248	0.396918
		1839.21	887.408	762.861	314.611	667.24	156.38	502.216	271.308	1046.72	803.851	1459.06	539.465	553.91	269.92	1266.16	966.6	970.277	483.614		1.59999	1.38054	0.663637	0.489441	0.580453	0.24328	0.524951	0.301319	1.0941	0.89277	1.5251	0.599139	0.68458	0.353531	1.56485	1.26602	1.19917	0.633419		0.374796	0.450122	0.0955201	0.306736	0.703421	0.552666	0.412311	0.623984	0.481692
		751.73	256.62	681.416	293.215	551.81	120.61	542.332	205.926	342.844	220.192	1580.13	479.496	413.56	187.25	1477.85	1159.26	535.923	122.544		0.653953	0.399223	0.592785	0.456155	0.480037	0.187633	0.566882	0.228705	0.358364	0.244549	1.65165	0.532536	0.51112	0.245253	1.82648	1.51835	0.662349	0.160503		0.558442	0.378448	0.163497	0.491842	0.970018	0.45447	0.33629	0.830632	0.273017
		519.05	145.67	584.77	205.557	1608.18	495.95	450.912	145.376	333.007	226.464	1355.6	411.296	589.61	207.48	1134.13	944.818	970.615	504.831		0.451538	0.226619	0.50871	0.319784	1.39901	0.771549	0.471324	0.161457	0.348081	0.251515	1.41696	0.456791	0.728701	0.271749	1.40167	1.23749	1.19959	0.661208		0.342563	0.383528	0.189117	0.505376	0.898563	0.45447	0.664676	0.791929	0.402071
		721.49	153.58	622.522	173.027	1714.77	653.255	1436.08	736.735	320.79	232.526	948.635	212.909	789.985	233.458	481.689	376.947	467.889	197.133		0.627646	0.238924	0.541551	0.269178	1.49173	1.01627	1.50108	0.81823	0.335311	0.258247	0.991577	0.23646	0.976346	0.305775	0.595321	0.493711	0.578266	0.258197		0.273966	0.515025	0.234624	0.44936	1.00207	0.131566	0.381655	0.849494	0.531544
		752.08	119.63	4335.76	1999.96	1880.11	538.545	646.709	226.821	338.181	253.413	1218.88	373.919	788.532	247.779	493.57	401.87	749.905	353.926		0.654258	0.186108	3.77181	3.11134	1.63557	0.837814	0.675984	0.251911	0.353489	0.281444	1.27406	0.41528	0.97455	0.324531	0.610005	0.526354	0.926811	0.463558		0.351046	0.335525	0.163854	0.415544	0.818057	0.264212	0.328664	0.971437	0.582675
		356.65	59.08	1825.17	768.245	2074.73	759.5	721.617	365.144	4239.01	4217.17	901.331	206.395	2105.18	985.472	493.57	401.87	574.448	321.139		0.310261	0.0919107	1.58777	1.19516	1.80487	1.18155	0.754282	0.405535	4.4309	4.68365	0.942132	0.229226	2.60181	1.29073	0.610005	0.526354	0.709962	0.420616		0.482494	0.41241	0.234368	0.540221	0.76797	0.369736	0.487299	0.76341	0.498429
		1685.95	545.01	3433.18	1588.45	2727.28	1607.77	862.397	317.055	1105.95	1015.77	2317.13	1118.88	504.087	254.185	702.488	583.316	288.144	88.941		1.46666	0.847871	2.98663	2.47115	2.37255	2.50121	0.901435	0.352126	1.15602	1.12813	2.42203	1.24265	0.623003	0.332922	0.868208	0.764005	0.356118	0.116491		0.341373	0.430303	0.218572	0.379705	0.642251	0.303454	0.452776	0.784424	0.22866
		1353.84	348.149	1401.29	544.511	1772.88	702.696	388.748	93.443	1341.54	1232.84	1246.3	440.45	1257.33	596.689	650.02	427.84	350.655	182.083		1.17774	0.541615	1.21902	0.847094	1.54229	1.09318	0.406346	0.103779	1.40227	1.36921	1.30271	0.48917	1.55394	0.78152	0.803362	0.560368	0.433376	0.238485		0.280647	0.351517	0.308392	0.322404	0.680058	0.303406	0.351894	0.83308	0.520114
		1096.71	317.821	791.107	306.915	1629.84	751.357	412.198	160.083	1575.18	1482.31	2404.79	1104.56	829.505	402.524	391.464	309.499	662.69	185.22		0.954059	0.494433	0.688209	0.477467	1.41785	1.16889	0.430858	0.177791	1.64648	1.64627	2.51365	1.22674	1.02519	0.52721	0.483812	0.40537	0.819021	0.242594		0.212865	0.277946	0.380958	0.513019	0.724855	0.224437	0.295522	0.782553	0.421324
		1588.86	633.006			1704.91	755.075	456.791	209.905	567.96	505.632	1646.03	577.45	1075.75	445.291	378.964	324.322	542.64	130.927		1.3822	0.984767			1.48315	1.17467	0.477469	0.233124	0.59367	0.561563	1.72054	0.641325	1.32952	0.583225	0.468363	0.424785	0.670651	0.171483		0.159066	0.461271	0.286443	0.350731	0.749341	0.306772	0.314228	0.814211	0.471961
		1245.13	377.122			1217.16	492.625	663.958	232.552	351.524	242.802	754.996	318.965	686.211	346.905	434.354	386.792	867.37	745.64		1.08318	0.586688			1.05885	0.766376	0.694014	0.258276	0.367436	0.26966	0.789172	0.354248	0.848091	0.454363	0.53682	0.506606	1.07199	0.97661		0.165653	0.420917	0.366072	0.506008	0.994847	0.228989	0.468117	0.814211	0.55904
		596.89	195.51			631.145	220.918	1185.29	624.153	558.507	443.049	786.082	257.611	598.08	208.81	282.003	313.605	653.38	600.18		0.519253	0.304155			0.549053	0.343682	1.23895	0.693195	0.583789	0.492057	0.821666	0.286107	0.739169	0.273491	0.348529	0.410748	0.807515	0.786093		0.323266	0.462676	0.589515	0.367644	0.918454	0.482872	0.504249	0.830358	0.308669
		1541.79	470.126			2290.29	1331.58	993.13	489.296	308.577	224.014	635.586	113.101	811.23	254.38	124.88	123.48	891.351	792.373		1.34125	0.731374			1.99239	2.07154	1.03809	0.54342	0.322545	0.248794	0.664358	0.125612	1.0026	0.333177	0.15434	0.161729	1.10162	1.03782		0.257157	0.388578	0.396358	0.240369	0.918976	0.353407	0.474569	0.658195	0.519265
		501.69	114.24			1504.51	722.722	698.522	312.363	642.81	683.129	832.919	327.518	813.027	305.394	389.616	387.472	539.91	491.54		0.436436	0.177723			1.30882	1.12434	0.730142	0.346915	0.671908	0.758695	0.870623	0.363747	1.00482	0.399993	0.481528	0.507495	0.667277	0.6438		0.289796	0.387956	0.461	0.388364	0.941041	0.459318	0.485257	0.790619	0.279497
		560.63	162.96			842.214	430.698	1711.28	809.848	738.587	641.023	1333.61	742.189	581.77	267.12	430.71	275.94	737.94	543.27		0.487709	0.253517			0.732668	0.670036	1.78874	0.89943	0.77202	0.71193	1.39398	0.824287	0.719012	0.349863	0.532316	0.361416	0.912023	0.711554		0.398402		0.442883	0.459521	0.89026	0.350813	0.413937	0.855813	0.241278
		2636.32	975.898			886.13	369.81	2290.39	854.442	4211.96	4113.23	786.287	412.51	785.565	374.256	500.49	425.928	604.87	568.19		2.29342	1.5182			0.770872	0.575313	2.39407	0.948957	4.40263	4.56822	0.82188	0.45814	0.970883	0.490186	0.618558	0.557864	0.747561	0.744193		0.302877		0.404733	0.350251	0.690713	0.422473	0.505538	0.8905	0.859656
		2182.82	806.068			948.129	428.697	895.87	329.075	1250	1177.27	1809.12	1227.81	588.21	280.28	2684.51	2185.15	422.87	323.12		1.8989	1.254			0.824807	0.666923	0.936424	0.365476	1.30659	1.3075	1.89101	1.36363	0.726971	0.3671	3.31779	2.86202	0.522627	0.42321		0.327548		0.350027	0.526582	0.793274	0.327716	0.349134	1.11206	0.918577
		1276.64	452.571			1305	741.612	751.286	262.69	1330.47	1139.07	665.07	517.09	626.22	355.67	2146.87	3255.28	993.579	1046.35		1.11059	0.704064			1.13526	1.15372	0.785294	0.291748	1.3907	1.26507	0.695176	0.574289	0.773948	0.465843	2.65332	4.26364	1.22797	1.37047		0.304921		0.581403	0.492681	0.725959	0.177948	0.313573	0.988789	0.888958
		2185.87	759.796			1552.84	871.608			580.794	485.898	1083.11	711.76	297.71	151.69	983.977	850.431	881.613	757.137		1.90156	1.18201			1.35087	1.35596			0.607085	0.539646	1.13214	0.790492	0.367941	0.198678	1.2161	1.11386	1.08959	0.991669		0.22771		0.48037	0.447177	1.06272	0.393217	0.375626	0.994497	0.910411
		2041.66	723.276			1138.13	400.015			1155.45	1163.3	993.72	582.96	199.57	110.25	608.3	537.88	751.87	735.98		1.7761	1.1252			0.990095	0.622303			1.20776	1.29198	1.0387	0.647445	0.246649	0.144401	0.7518	0.704494	0.929239	0.963958		0.290673		0.511388	0.473241	0.867905	0.556525	0.459151	0.640663	0.736198
		798.691	161.535			995.739	441.6			284.213	212.268	536.97	291.9	877.863	334.352	270.83	256.55	878.991	853.737		0.694806	0.251299			0.866224	0.686997			0.297078	0.235748	0.561277	0.324189	1.08495	0.437921	0.33472	0.336019	1.08635	1.11819		0.370174		0.417332	0.373055	0.976559	0.524631	0.476416	0.851023	0.939359
		289.45	66.29			519.61	287.665			2332.86	2323.75	472.098	205.275	755.51	284.9	195.65	219.1	1194.03	901.705		0.251802	0.103127			0.452025	0.44752			2.43846	2.5808	0.493469	0.227982	0.933738	0.373151	0.241805	0.286969	1.47571	1.18102		0.369279		0.45215	0.367324	0.941814	0.678679	0.476496	0.813985	0.764112
		289.45	66.29			543.48	195.335			2351.78	2554.75	396.9	243.39	325.08	87.5	702.277	1400.67	375.62	361.34		0.251802	0.103127			0.47279	0.303882			2.45824	2.83735	0.414867	0.270313	0.401768	0.114604	0.867947	1.83455	0.46423	0.473269		0.354502		0.568286	0.349654	0.85614	0.777497	0.567963	1.51629	1.05312
		501.2	140.98			433.58	204.05			1240.4	1007.74	309.82	195.16	548.305	251.215	407.737	1042.83	595.42	486.15		0.436009	0.219322			0.377185	0.31744			1.29655	1.11921	0.323845	0.216748	0.677653	0.329031	0.503924	1.36585	0.735882	0.636741		0.347594		0.561297		0.83661	0.657145	0.509523	0.864279	0.858809
		497.21	134.61			660.8	201.495			574.515	391.299	340.27	193.13	597.54	316.158	365.82	781.13	1043.49	649.773		0.432538	0.209413			0.57485	0.313465			0.600521	0.434583	0.355673	0.214493	0.738502	0.414092	0.452118	1.02309	1.28965	0.851048		0.354258		0.351467		1.00679	0.586644	0.552438	0.884235	0.978866
		189.91	44.03			1393.82	611.1			511.614	369.572	711.76	370.3	678.408	303.117	346.08	869.82	1187.8	798.46		0.165209	0.0684974			1.21253	0.950687			0.534773	0.410453	0.743979	0.411261	0.838447	0.397011	0.427722	1.13926	1.46801	1.04579		0.202249		0.44349		0.746863	0.543606	0.38087	0.947273	0.971269
		214.27	59.08			655.569	263.304			271.403	185.108	655.62	375.69	2825.78	1348.58	582.729	1599.55	921.219	562.488		0.1864	0.0919107			0.5703	0.409622			0.283688	0.205584	0.685298	0.417247	3.4924	1.76632	0.720197	2.09503	1.13854	0.736725		0.229021		0.553617		0.996096	0.434814	0.377096	1.11986	0.755179
		370.09	111.16			2291.21	1195.25			677.197	527.604	225.54	161.84	579.32	266.07	551.95	1216.04	1551.53	803.022		0.321953	0.172931			1.99319	1.85945			0.707852	0.585966	0.23575	0.179742	0.715984	0.348488	0.682157	1.59272	1.91755	1.05177		0.229021		0.359415		1.0863	0.613228	0.269165	1.99447	0.961983
		700.036	431.946			2277.6	1258.19			572.79	388.263	439.67	262.57	811.177	475.962	411.88	811.16	1297.31	685.721		0.608983	0.671978			1.98135	1.95737			0.598718	0.431211	0.459573	0.291614	1.00254	0.623396	0.509044	1.06243	1.60335	0.898131		0.281285		0.470617		0.812429	0.629914	0.458165	2.55759	0.816482
		1211.49	783.65			982.471	458.186			1607.24	1737.52	1251.39	837.69	753.411	309.396	361.62	688.52	403.69	169.89		1.05391	1.21912			0.854682	0.7128			1.68	1.92972	1.30804	0.930352	0.931144	0.405235	0.446928	0.901797	0.498922	0.222515		0.270731		0.304926		0.681095	0.567579	0.529099	2.13529	0.622694
		1218.54	784.944			355.6	122.08			790.354	738.262	1071.29	716.841	437.08	175.77	272.86	741.93	1807.94	924.549		1.06005	1.22114			0.309347	0.18992			0.826131	0.819926	1.11979	0.796135	0.540189	0.230217	0.337229	0.971751	2.23444	1.21094		0.231847		0.438435		0.722365	0.52026	0.446806	2.51335	0.672218
		883.75	519.12			780.577	283.431			246.693	221.228	651.42	365.4	287.91	144.62	381.01	688.45	716.66	331.38		0.768801	0.807594			0.679048	0.440933			0.25786	0.245699	0.680908	0.405819	0.355829	0.189418	0.470892	0.901705	0.885723	0.434029		0.275727		0.401642		0.682042	0.57303	0.477241	2.74493	0.610591
		1600.71	988.014			412.93	166.81			442.734	241.542	932.4	640.85	286.16	107.87	315.63	663.6	768.53	510.16		1.39251	1.53705			0.359221	0.259506			0.462775	0.26826	0.974607	0.711738	0.353666	0.141284	0.390088	0.869158	0.949829	0.668188		0.300359		0.521667		0.7791	0.717567	0.45928	2.20317	0.517566
		701.47	472.01			749	332.15			4862.48	4880.84	705.04	445.83	385.56	165.48	2059.1	1498.74	539	240.17		0.61023	0.734305			0.651578	0.516725			5.08259	5.42074	0.736955	0.495146	0.476515	0.216739	2.54485	1.96299	0.666152	0.314565		0.617034		0.55242		0.677846	0.597198	0.586754	1.96941	0.528573
						4243.37	2063.36			1236.29	1327.83	913.622	704.324	153.65	68.74	1358.42	910.345	543.69	339.5						3.69144	3.20997			1.29226	1.47471	0.95498	0.782234	0.189897	0.090033	1.67887	1.19233	0.671949	0.444664		0.646848		0.466361		1.08106	0.669408	0.41066	1.90399	0.420843
						1417.36	628.81			2123.67	2345.74	1277.64	836.15	185.36	115.22	1288.66	764.238	709.24	382.83						1.23301	0.978239			2.2198	2.60521	1.33548	0.928642	0.229087	0.150911	1.59266	1.00097	0.876553	0.501416		0.644168		0.343307		0.93409	0.669136	0.402146	2.71909	0.511382
						2054.46	776.416			653.451	501.216	933.777	851.736	274.36	165.611	1709.54	1273.03	698.418	291.042						1.78724	1.20787			0.683031	0.556659	0.976047	0.945952	0.339083	0.216911	2.11283	1.66737	0.863178	0.381196		0.587406		0.363104		0.896776	0.560928	0.50231	1.80691	0.462395
						1906.86	902.348			1192.82	961.86	364.63	206.01	479.274	235.566	2209.66	1519.31	1895.87	1100.88						1.65883	1.40378			1.24682	1.06826	0.381136	0.228798	0.592337	0.308535	2.73093	1.98994	2.34311	1.44189		0.617236		0.403967		0.545569	0.687312	0.376957	2.10246	0.663813
						1375.72	517.362			1475.99	1239.45	359.065	580.087	521.08	297.29	1732.22	1176.59	601.09	409.92						1.19678	0.804859			1.54281	1.37656	0.375319	0.644254	0.644005	0.389379	2.14086	1.54105	0.74289	0.536897		0.672887		0.443458		1.00378	0.632347	0.429194	0.727861	0.445584
						2218.64	914.954			1726.69	1498.03	225.89	177.94	925.934	381.178	1101.89	616.206	524.23	255.85						1.93006	1.42339			1.80485	1.66374	0.236115	0.197623	1.14437	0.499252	1.36184	0.807083	0.647898	0.335102				0.486255		1.07404	0.770914	0.44738	0.670152	0.624437
						548.284	243.397			1124.44	1022.62	201.46	134.75	639.147	340.308	1369.87	1000.87	2342.48	1225.8						0.476969	0.378653			1.17534	1.13574	0.21058	0.149656	0.789924	0.445722	1.69303	1.3109	2.89508	1.60551				0.443649		1.10457	0.654449	0.621601	0.593048	0.539775
						1775.35	806.192			1226.32	1288.62	442.61	407.89	1276.91	606.717	1073.5	650.808	1305.22	765.52						1.54444	1.25419			1.28183	1.43116	0.462646	0.453009	1.57814	0.794655	1.32675	0.852403	1.61313	1.00265				0.377917		0.76703	0.912141	0.603626	0.744664	0.416716
						2416.2	1211.05			769.527	623.515	709.65	582.452	979.331	489.423	1339.15	839.743	383.18	156.24						2.10193	1.88402			0.804362	0.692485	0.741774	0.646881	1.21036	0.641028	1.65507	1.09986	0.473574	0.204637				0.473213		0.806372	0.564984	0.491506	0.687577	0.580675
						919.701	385.641			614.673	394.611	1014.65	447.09	539.63	280.63	901.88	664.09	560.56	398.09						0.800076	0.599941			0.642497	0.438261	1.06058	0.496545	0.666931	0.367558	1.11464	0.869799	0.692798	0.521403				0.376066		0.839742	1.61555	0.570527	0.679235	0.681961
						559.79	268.94			691.677	627.21	172.48	98.56	1816.74	1178.2	1316.15	801.9	392.21	280.91						0.486979	0.41839			0.722987	0.69659	0.180288	0.109462	2.24532	1.54317	1.62663	1.0503	0.484734	0.367925				0.412394		0.867575	0.787729	0.411668	0.559224	0.488049
						318.08	66.01			1017.84	1018.7	720.93	419.09	1069.22	564.765	1809.51	1302.57	538.614	379.155						0.276708	0.102692			1.06391	1.13139	0.753565	0.465448	1.32146	0.739707	2.23639	1.70606	0.665675	0.496603				0.443926		0.909451	0.668867	0.532441	0.730631	0.523293
						2441.31	790.806			1113.1	964.707	895.137	427.593	200.9	102.76	1414.28	1024.67	1077.93	739.2						2.12377	1.23026			1.16349	1.07142	0.935657	0.474892	0.248293	0.134591	1.74791	1.34207	1.33222	0.968176				0.454102		1.0508	0.921556	0.475143	0.606248	0.586506
						972.691	336.772			495.584	379.302	579.25	304.5	482.655	246.054	903	510.09	1091.44	682.22						0.846174	0.523917			0.518018	0.421259	0.605471	0.338183	0.596515	0.322272	1.11602	0.668096	1.34892	0.893545				0.501219		0.810257	0.82076	0.499753	0.62707	0.407746
						2237.59	953.264			506.577	382.776	784.07	425.04	1396.11	644.054	1780.55	1134.81	1152.76	747.04						1.94655	1.48299			0.529508	0.425117	0.819563	0.472056	1.72546	0.843557	2.20059	1.48633	1.4247	0.978444				0.419311		0.641986	0.440635	0.520042	0.73634	0.710165
						359.73	64.12			620.53	509.045	641.76	328.09	250.53	100.03	864.29	602.07	1078.12	556.416						0.31294	0.0997514			0.64862	0.565354	0.670811	0.364382	0.309631	0.131015	1.06818	0.788568	1.33246	0.728772				0.48043		0.906796	0.571429	0.648526	0.609279	0.716223
						448.28	116.48			360.132	289.248	389.69	193.06	433.72	155.33	999.623	638.238	483.21	371.07						0.389973	0.181208			0.376434	0.321244	0.40733	0.214416	0.536036	0.203445	1.23544	0.83594	0.597201	0.486013				0.207526		1.00085	0.581319	0.528201	0.719845	0.703946
						1213.38	410.06			294.05	199.836	510.51	377.51	595	253.47	711.554	687.462								1.05556	0.63793			0.307361	0.221941	0.533619	0.419269	0.735363	0.331985	0.879412	0.900411						0.323927		0.866681	0.477684	0.511498	0.724517	0.685759
						1739.13	572.077			1078.26	1117.58	1356.39	840.84	525.56	317.1	711.554	687.462								1.51292	0.88998			1.12707	1.2412	1.41779	0.933851	0.649542	0.415325	0.879412	0.900411						0.346228		0.765364	0.52568	0.509793	0.564884	0.625064
						1164.59	344.89			699.214	690.662	806.75	429.24	335.86	178.99	767.073	501.837								1.01311	0.536545			0.730865	0.76706	0.843269	0.476721	0.415091	0.234434	0.948029	0.657287						0.426022		0.755612	0.542094	0.461321	0.637338	0.648045
						1432.11	303.162			199.97	117.096	732.97	425.6	1198.04	451.108										1.24583	0.471628			0.209022	0.130049	0.76615	0.472678	1.48066	0.590843								0.178245		0.82034	0.511235	0.399274	0.696606	0.516096
						3207.58	1428.67					679.28	380.94	442.12	228.83										2.79038	2.22258					0.710029	0.423078	0.546418	0.299713								0.259838		0.803173	0.495419	0.358134	0.638479	0.767927
						862.19	264.95					706.93	275.24	912.939	379.776										0.750046	0.412182					0.738931	0.305686	1.1283	0.497416								0.337949		0.679599	0.739476	0.426	0.966141
						1577.15	600.638					1048.6	590.59	1675.89	855.879										1.37201	0.934411					1.09607	0.655919	2.07124	1.121								0.328945		1.03646	0.61991	0.603356	0.966141
						835.395	663.377					753.55	368.34	619.482	336.996										0.726736	1.03202					0.787661	0.409084	0.76562	0.441384								0.296147		0.987769	0.532061	0.53293	0.654223
						592.966	314.293					789.36	471.408	553.98	243.81										0.515839	0.488946					0.825092	0.523553	0.684666	0.319333								0.211689		0.585569	0.580651	0.376539
						717.43	372.96					828.24	422.52	228.06	144.9										0.624115	0.580213					0.865732	0.469258	0.28186	0.189784								0.445404			0.5608	0.517574
						417.657	212.106					413	275.38												0.363333	0.329973					0.431695	0.305841										0.307299			0.389345	0.415993
																																										0.380837			0.563218	0.510701
																																										0.794088			0.488806	0.543996
																																										0.530036			0.597203	0.440106
																																										0.519856			0.510142	0.635359
																																										0.507847			0.66678
[truncated: 63 more columns]

## Sheet: Fig. 6b, c
	Fig. 6b														Fig. 6c
		% Cells with multi-Centrosome														% Cells
			mGFP		mGFP-Vpr		mGFP-Vpr		mGFP-Vpr(1–79)		mGFP-Vpr						mGFP		mGFP-Vpr
			mCherry		mCherry		mCh-VprBP		mCh-VprBP		mCh-VprBP(1–1427)						siLuc		siLuc		siCul4A		siDDB1
		Mean	1.09123		18.0914		36.328		1.11697		9.738						1≤n≤2	n≥3	1≤n≤2	n≥3	1≤n≤2	n≥3	1≤n≤2	n≥3
		S.D.	0.38386		0.55067		2.71491		0.372622		1.64512					Mean	99.0858	0.817676	79.5745	19.0021	78.7227	20.4494	75.4984	22.8399
																S.D.	0.382297	0.304234	1.22596	1.33007	1.86092	1.88383	1.95591	2.03877
							P value
		mGFP/mCh		mGFP-Vpr/mCh			<0.0001	****											P value
		mGFP-Vpr/mCh		mGFP-Vpr/mCh-VprBP			0.0003	***								siLuc	mGFP	mGFP-Vpr	<0.0001	****
		mGFP-Vpr/mCh-VprBP		mGFP-Vpr(1–79)/mCh-VprBP			<0.0001	****								mGFP-Vpr	siLuc	siCul4A	0.3382	ns
		mGFP-Vpr/mCh-VprBP		mGFP-Vpr/mCh-VprBP(1–1427)			0.0001	***									siLuc	siDDB1	0.0524	ns
		No. of cells with multi-Centrosome														No. of cells						% Cells
			mGFP		mGFP-Vpr		mGFP-Vpr		mGFP-Vpr(1–79)		mGFP-Vpr					Exp 1		1 ≤ n ≤ 2	n ≥ 3	Total		Exp 1		1 ≤ n ≤ 2	n ≥ 3
			mCherry		mCherry		mCh-VprBP		mCh-VprBP		mCh-VprBP(1–1427)					mGFP	siLuc	601	7	609		mGFP	siLuc	98.6864	1.14943
			n ≥ 3	Total	n ≥ 3	Total	n ≥ 3	Total	n ≥ 3	Total	n ≥ 3	Total				mGFP-Vpr	siLuc	543	142	694		mGFP-Vpr	siLuc	78.2421	20.4611
		Exp 1	1	154	35	189	62	159	1	144	14	134					siCul4A	509	132	647			siCul4A	78.6708	20.4019
		Exp 2	2	156	32	175	55	151	2	143	18	165					siDDB1	499	165	675			siDDB1	73.9259	24.4444
		Exp 3	2	149	29	166	48	143	2	159	11	140
																Exp 2		1 ≤ n ≤ 2	n ≥ 3	Total		Exp 2		1 ≤ n ≤ 2	n ≥ 3
		% Cells with multi-Centrosome														mGFP	siLuc	721	4	725		mGFP	siLuc	99.4483	0.551724
			mGFP		mGFP-Vpr		mGFP-Vpr		mGFP-Vpr(1–79)		mGFP-Vpr					mGFP-Vpr	siLuc	645	151	808		mGFP-Vpr	siLuc	79.8267	18.6881
			mCherry		mCherry		mCh-VprBP		mCh-VprBP		mCh-VprBP(1–1427)						siCul4A	509	148	662			siCul4A	76.8882	22.3565
		Exp 1	0.649351		18.5185		38.9937		0.694444		10.4478						siDDB1	471	148	629			siDDB1	74.8808	23.5294
		Exp 2	1.28205		18.2857		36.4238		1.3986		10.9091
		Exp 3	1.34228		17.4699		33.5664		1.25786		7.85714					Exp 3		1 ≤ n ≤ 2	n ≥ 3	Total		Exp 3		1 ≤ n ≤ 2	n ≥ 3
		Mean	1.09123		18.0914		36.328		1.11697		9.738					mGFP	siLuc	791	6	798		mGFP	siLuc	99.1228	0.75188
		S.D.	0.38386		0.55067		2.71491		0.372622		1.64512					mGFP-Vpr	siLuc	542	120	672		mGFP-Vpr	siLuc	80.6548	17.8571
																	siCul4A	503	116	624			siCul4A	80.609	18.5897
																	siDDB1	484	128	623			siDDB1	77.6886	20.5457
																	mGFP		mGFP-Vpr
																	siLuc		siLuc		siCul4A		siDDB1
																	1≤n≤2	n≥3	1≤n≤2	n≥3	1≤n≤2	n≥3	1≤n≤2	n≥3
																Exp 1	98.6864	1.14943	78.2421	20.4611	78.6708	20.4019	73.9259	24.4444
																Exp 2	99.4483	0.551724	79.8267	18.6881	76.8882	22.3565	74.8808	23.5294
																Exp 3	99.1228	0.75188	80.6548	17.8571	80.609	18.5897	77.6886	20.5457
																Mean	99.0858	0.817676	79.5745	19.0021	78.7227	20.4494	75.4984	22.8399
																S.D.	0.382297	0.304234	1.22596	1.33007	1.86092	1.88383	1.95591	2.03877

## Sheet: Fig. 7a, b, c
	Fig. 7a
		% TZM-bl cells
		Mean	1 ≤ n ≤ 2	3 ≤ n ≤ 4	n ≥ 5		3 ≤ n ≤ 4			P value
		Uninfected	96.0462	3.95385	0		Uninfected	HIV-1		<0.0001	****
		HIV-1	42.0264	29.2883	27.4005		HIV-1	HIV-1 Vpr(1–79)		0.0005	***
		HIV-1 Vpr(1–79)	81.3452	15.859	0.757317		HIV-1	HIV-1 Vpr(-)		0.0017	**
		HIV-1 Vpr(-)	79.0137	16.4476	1.55781		Uninfected	HIV-1 Vpr(1–79)		<0.0001	****
							Uninfected	HIV-1 Vpr(-)		0.0003	***
		S.D.	1 ≤ n ≤ 2	3 ≤ n ≤ 4	n ≥ 5
		Uninfected	0.215933	0.215933	0		n ≥ 5			P value
		HIV-1	2.09595	2.27638	4.18969		Uninfected	HIV-1		0.0003	***
		HIV-1 Vpr(1–79)	1.13157	0.394416	0.054438		HIV-1	HIV-1 Vpr(1–79)		0.0004	***
		HIV-1 Vpr(-)	3.04514	1.87558	0.677852		HIV-1	HIV-1 Vpr(-)		0.0005	***
		No. of TZM-bl cells
			Uninfected				HIV-1				HIV-1 Vpr(1–79)				HIV-1 Vpr(-)
			1 ≤ n ≤ 2	3 ≤ n ≤ 4	n ≥ 5	Total	1 ≤ n ≤ 2	3 ≤ n ≤ 4	n ≥ 5	Total	1 ≤ n ≤ 2	3 ≤ n ≤ 4	n ≥ 5	Total	1 ≤ n ≤ 2	3 ≤ n ≤ 4	n ≥ 5	Total
		Exp 1	205	8	0	213	82	56	66	207	197	40	2	246	164	40	5	217
		Exp 2	229	10	0	239	92	67	50	212	218	41	2	265	166	30	2	204
		Exp 3	245	10	0	255	87	59	54	202	232	45	2	284	173	35	3	216
		% TZM-bl cells
			Uninfected			HIV-1			HIV-1 Vpr(1–79)			HIV-1 Vpr(-)
			1 ≤ n ≤ 2	3 ≤ n ≤ 4	n ≥ 5	1 ≤ n ≤ 2	3 ≤ n ≤ 4	n ≥ 5	1 ≤ n ≤ 2	3 ≤ n ≤ 4	n ≥ 5	1 ≤ n ≤ 2	3 ≤ n ≤ 4	n ≥ 5
		Exp 1	96.2441	3.75587	0	39.6135	27.0531	31.8841	80.0813	16.2602	0.813008	75.576	18.4332	2.30415
		Exp 2	95.8159	4.1841	0	43.3962	31.6038	23.5849	82.2642	15.4717	0.754717	81.3725	14.7059	0.980392
		Exp 3	96.0784	3.92157	0	43.0693	29.2079	26.7327	81.6901	15.8451	0.704225	80.0926	16.2037	1.38889
		Mean	96.0462	3.95385	0	42.0264	29.2883	27.4005	81.3452	15.859	0.757317	79.0137	16.4476	1.55781
		S.D.	0.215933	0.215933	0	2.09595	2.27638	4.18969	1.13157	0.394416	0.054438	3.04514	1.87558	0.677852
	Fig. 7b
		% TZM-bl cells with multi-centrosomes
				Mean	S.D.					P value
		shLuc	Uninfected	3.38408	0.3349		shLuc	Uninfected	HIV-1	<0.0001	****
			HIV-1	69.3115	3.45681		shVprBP	Uninfected	HIV-1	0.0031	**
		shVprBP	Uninfected	3.06512	0.396351		Uninfected	shLuc	shVprBP	0.347	ns
			HIV-1	12.3886	2.50333		HIV-1	shLuc	shVprBP	<0.0001	****
		No. of TZM-bl cells with multi-centrosomes
			shLuc				shVprBP
			Uninfected		HIV-1		Uninfected		HIV-1
			n ≥ 3	Total	n ≥ 3	Total	n ≥ 3	Total	n ≥ 3	Total
		Exp 1	7	232	151	209	6	222	38	254
		Exp 2	9	260	153	218	7	233	30	245
		Exp 3	9	245	150	229	9	258	25	251
		% TZM-bl cells with multi-centrosomes
			shLuc		shVprBP
			Uninfected	HIV-1	Uninfected	HIV-1
		Exp 1	3.01724	72.2488	2.7027	14.9606
		Exp 2	3.46154	70.1835	3.00429	12.2449
		Exp 3	3.67347	65.5022	3.48837	9.96016
		Mean	3.38408	69.3115	3.06512	12.3886
		S.D.	0.3349	3.45681	0.396351	2.50333

## Sheet: Fig. 7d, e
	Fig. 7d													Fig.7e
		% Primary CD4+ T cells with multi-centrosome													% Primary CD4+ T cells
			Uninfected	HIV-1	HIV-1 Vpr(1–79)					P value						Chromosome number
		Mean	0.286024	18.9627	1.51844		Uninfected	HIV-1		0.0004	***				Mean	n ≤ 42	43	44	45	46	47	48				P value
		S.D.	0.104047	3.01935	0.379136		HIV-1	HIV-1 Vpr(1–79)		0.0006	***				Uninfected	0.668129	0.30581	2.17987	4.49007	91.6672	0.30581	0.383142		Uninfected	HIV-1	0.0006	***
															HIV-1	2.99181	5.15998	8.38725	8.20966	72.1562	2.03726	1.05788		HIV-1	HIV-1 Vpr(1-79)	0.0005	***
															HIV-1 Vpr(1–79)	1.03093	0.928838	1.84083	3.82011	91.7941	0.258398	0.326797		Uninfected	HIV-1 Vpr(1-79)	0.6692	ns
		No. of Primary CD4+ T cells with multi-centrosome						% Primary CD4+ T cells with multi-centrosome
		Exp 1	1 ≤ n ≤ 2	n ≥ 3	Total		Exp 1	n ≥ 3								Chromosome number
		Uninfected	1147	2	1149		Uninfected	0.174064							S.D.	n ≤ 42	43	44	45	46	47	48
		HIV-1	764	140	904		HIV-1	15.4867							Uninfected	0.584792	0.529679	1.26543	0.996806	0.331431	0.529679	0.663621
		HIV-1 Vpr(1–79)	1022	13	1035		HIV-1 Vpr(1–79)	1.25604							HIV-1	0.899197	2.57226	1.4458	2.25449	3.34653	1.79933	1.14447
															HIV-1 Vpr(1–79)	1.78562	0.135438	0.987689	1.39312	0.343883	0.447558	0.56603
		Exp 2	1 ≤ n ≤ 2	n ≥ 3	Total		Exp 2	n ≥ 3
		Uninfected	787	3	790		Uninfected	0.379747
		HIV-1	443	114	557		HIV-1	20.4668							No. of Primary CD4+ T cells
		HIV-1 Vpr(1–79)	513	7	520		HIV-1 Vpr(1–79)	1.34615								Chromosome number
															Exp 1	n≤42	43	44	45	46	47	48	Total
		Exp 3	1 ≤ n ≤ 2	n ≥ 3	Total		Exp 3	n ≥ 3							Uninfected	0	0	3	3	80	0	1	87
		Uninfected	983	3	986		Uninfected	0.30426							HIV-1	2	2	7	6	66	3	2	88
		HIV-1	423	112	535		HIV-1	20.9346							HIV-1 Vpr(1–79)	3	1	1	3	89	0	0	97
		HIV-1 Vpr(1–79)	753	15	768		HIV-1 Vpr(1–79)	1.95312
																Chromosome number
		% Primary CD4+ T cells with multi-centrosome													Exp 2	n≤42	43	44	45	46	47	48	Total
			Uninfected	HIV-1	HIV-1 Vpr(1–79)										Uninfected	1	0	2	5	84	0	0	92
		Exp 1	0.174064	15.4867	1.25604										HIV-1	3	8	8	12	76	3	1	111
		Exp 2	0.379747	20.4668	1.34615										HIV-1 Vpr(1–79)	0	1	3	3	94	0	1	102
		Exp 3	0.30426	20.9346	1.95312
		Mean	0.286024	18.9627	1.51844											Chromosome number
		S.D.	0.104047	3.01935	0.379136										Exp 3	n≤42	43	44	45	46	47	48	Total
															Uninfected	1	1	1	5	100	1	0	109
															HIV-1	4	6	10	7	73	0	0	100
															HIV-1 Vpr(1–79)	0	1	2	7	118	1	0	129
															% Primary CD4+ T cells
																Uninfected							HIV-1							HIV-1 Vpr(1–79)
															Chromosome #	n≤42	43	44	45	46	47	48	n≤42	43	44	45	46	47	48	n≤42	43	44	45	46	47	48
															Exp 1	0	0	3.44828	3.44828	91.954	0	1.14943	2.27273	2.27273	7.95455	6.81818	75	3.40909	2.27273	3.09278	1.03093	1.03093	3.09278	91.7526	0	0
															Exp 2	1.08696	0	2.17391	5.43478	91.3043	0	0	2.7027	7.20721	7.20721	10.8108	68.4685	2.7027	0.900901	0	0.980392	2.94118	2.94118	92.1569	0	0.980392
															Exp 3	0.917431	0.917431	0.917431	4.58716	91.7431	0.917431	0	4	6	10	7	73	0	0	0	0.775194	1.55039	5.42636	91.4729	0.775194	0
															Mean	0.668129	0.30581	2.17987	4.49007	91.6672	0.30581	0.383142	2.99181	5.15998	8.38725	8.20966	72.1562	2.03726	1.05788	1.03093	0.928838	1.84083	3.82011	91.7941	0.258398	0.326797
															S.D.	0.584792	0.529679	1.26543	0.996806	0.331431	0.529679	0.663621	0.899197	2.57226	1.4458	2.25449	3.34653	1.79933	1.14447	1.78562	0.135438	0.987689	1.39312	0.343883	0.447558	0.56603

## Sheet: Sup. Fig. 1f
	Sup. Fig. 1f
			Age (year)
			Healthy person	Person with HIV-1
		#1	Unknown	36
		#2	Unknown	32
		#3	44	46
		#4	56	21
		#5	52	28
		#6	51	52
		#7	44	46
		#8	51	46
		#9	45	44
		#10	47	59
		#11	36
		#12	28
		#13	56
		#14	34
		P value	0.3309		ns

## Sheet: Sup. Fig. 4a, b
	Sup. Fig. 4a																							Sup. Fig. 4b
							Centrosome		P value									Nuclear		P value					% Cells with Plk4
							shLuc	shVprBP	<0.0001	****								shLuc	shVprBP	<0.0001	****				Mean		Ring	Ring + Dot	Dot		Dot		P value
							shLuc	Antigen blocking	<0.0001	****								shLuc	Antigen blocking	<0.0001	****				shLuc	mCherry	14.223	17.327	68.45		shLuc/mCh		<0.0001	****
																									shVprBP	mCherry	21.1942	27.4879	51.3179		shVprBP/mCh
		VprBP intensity (centrosome )					Rel. VprBP signal (centrosome)						VprBP intensity (nucleus )					Rel. VprBP signal (nucleus)								mCh-VprBP	16.318	21.7261	61.9559		shVprBP/mCh		0.0008	***
			shLuc	shVprBP	Antigen blocking			shLuc	shVprBP	Antigen blocking				shLuc	shVprBP	Antigen blocking			shLuc	shVprBP	Antigen blocking					mCh-VprBP(1–1427)	18.1513	26.3497	55.499		shVprBP/mCh-VprBP
		Exp 1	338.91	400.901	198.085		Exp 1	0.637972	0.754665	0.37288			Exp 1	686.08	210.277	58.5163		Exp 1	1.09615	0.335959	0.0934916										shVprBP/mCh-VprBP		0.0386	*
			856.113	207.809	90.1031			1.61157	0.391185	0.169612				611.595	114.51	53.9413			0.977146	0.182952	0.0861821				S.D.		Ring	Ring + Dot	Dot		shVprBP/mCh-VprBP(1–1427)
			621.597	218.071	151.06			1.17011	0.410501	0.284359				594.871	116.244	28.8446			0.950426	0.185723	0.0460851				shLuc	mCherry	2.15524	1.83539	1.10965		shVprBP/mCh		0.1216	ns
			297.204	283.839	90.594			0.559464	0.534304	0.170536				661.196	93.1906	42.4758			1.05639	0.148891	0.0678637				shVprBP	mCherry	3.15377	2.99121	1.45684		shVprBP/mCh-VprBP(1–1427)
			490.909	285.583	72.03			0.924098	0.537587	0.135591				510.376	152.513	35.5658			0.815429	0.24367	0.0568235					mCh-VprBP	1.38515	0.048535	1.43087
			438.933	115.537	93.1304			0.826257	0.217489	0.175311				875.493	170.334	65.0777			1.39878	0.272143	0.103975					mCh-VprBP(1–1427)	1.09798	2.45635	3.39574
			557.014	690.443	124.635			1.04854	1.2997	0.234615				526.455	176.521	53.9413			0.841119	0.282029	0.0861821
			291.426	378.636	38.4382			0.548587	0.712753	0.072357				785.761	120.633	51.7242			1.25541	0.192736	0.0826398				No. of cells with Plk4
			549.991	622.195	34.8727			1.03532	1.17123	0.0656452				557.506	106.632	48.2957			0.890728	0.170366	0.0771622				Exp 1		Ring	Ring + Dot	Dot	Total
			601.84	260.102	96.4226			1.13292	0.489622	0.181508				525.093	149.505	42.5448			0.838943	0.238865	0.0679739				shLuc	mCherry	13	21	74	108
			445.25	568.983	77.924			0.838148	1.07107	0.146686				676.892	137.144	28.5216			1.08147	0.219114	0.045569				shVprBP	mCherry	19	31	51	101
			573.06	295.671	143.444			1.07874	0.556577	0.270023				961.877	164.038	34.0369			1.53679	0.262083	0.0543808					mCh-VprBP	18	22	61	101
			474.925	253.883	56.3782			0.894009	0.477915	0.106128				530.125	121.288	79.1316			0.846982	0.193783	0.126429					mCh-VprBP(1–1427)	16	24	53	93
			674.576	359.84	86.1595			1.26984	0.677371	0.162188				753.72	254.748	52.7682			1.20422	0.407011	0.0843078
			708.982	200.81	157.332			1.3346	0.378009	0.296165				537.768	117.393	94.7155			0.859192	0.187558	0.151327				Exp 2		Ring	Ring + Dot	Dot	Total
			657.328	339.918	83.7147			1.23737	0.639869	0.157586				541.84	28.1538	15.3844			0.865698	0.0449813	0.0245797				shLuc	mCherry	17	17	70	104
			325.971	244.36	154.479			0.613615	0.459989	0.290794				606.132	84.4506	66.2665			0.968418	0.134927	0.105874				shVprBP	mCherry	20	27	53	100
			286.688	211.754	187.017			0.539668	0.398611	0.352044				659.249	129.215	24.3056			1.05328	0.206447	0.0388331					mCh-VprBP	16	23	67	106
			710.669	235.414	103.655			1.33778	0.443149	0.195123				469.756	116.936	73.9443			0.750531	0.186829	0.118141					mCh-VprBP(1–1427)	17	23	55	95
			575.961	334.905	206.355			1.0842	0.630432	0.388447				588.493	100.946	44.8287			0.940236	0.161282	0.0716229
		Ave. of	637.643	501.763	195.93			1.20031	0.94453	0.368823				709.791	104.468	71.5591			1.13404	0.166908	0.11433				Exp 3		Ring	Ring + Dot	Dot	Total
		rel. intensities	674.054	332.17	152.097			1.26885	0.625283	0.286312			Ave. of	766.67	116.482	79.4032			1.22491	0.186104	0.126863				shLuc	mCherry	15	17	73	105
		531.231	429.257	494.569				0.808044	0.930988				rel. intensities	547.119	56.6319	64.2159			0.874134	0.090481	0.102598				shVprBP	mCherry	27	27	55	109
		Exp 2	577.732	338.131	136.657		Exp 2	0.804011	0.470567	0.190181			625.899	337.716		79.4032			0.539569		0.126863					mCh-VprBP	17	23	66	106
			718.807	220.443	375.372			1.00034	0.306783	0.522394			Exp 2	588.081	162.905	64.4266		Exp 2	0.925209	0.256293	0.10136					mCh-VprBP(1–1427)	18	27	48	93
			523.735	403.22	244.851			0.728865	0.561149	0.340751				779.597	134.919	68.9409			1.22652	0.212264	0.108462
			325.018	468.908	149.469			0.452318	0.652564	0.208012				568.255	87.7976	97.7961			0.894018	0.138129	0.153859					% Cells with Plk4
			669.756	377.029	112.303			0.932079	0.5247	0.156289				603.412	88.5097	93.3296			0.949329	0.139249	0.146832						shLuc			shVprBP
			617.77	299.333	48.2531			0.859731	0.416573	0.0671523				435.752	134.175	96.4591			0.685555	0.211093	0.151756						mCherry			mCherry			mCh-VprBP			mCh-VprBP(1–1427)
			664.553	180.552	55.7136			0.924838	0.251269	0.0775349				696.334	78.9174	89.3613			1.09552	0.124158	0.140589						Ring	Ring + Dot	Dot	Ring	Ring + Dot	Dot	Ring	Ring + Dot	Dot	Ring	Ring + Dot	Dot
			682.109	282.268	74.3459			0.94927	0.392824	0.103465				426.472	93.663	126.927			0.670955	0.147357	0.19969					Exp 1	12.037	19.4444	68.5185	18.8119	30.6931	50.495	17.8218	21.7822	60.396	17.2043	25.8065	56.9892
			691.04	324.613	134.12			0.961699	0.451754	0.18665				425.49	100.65	117.651			0.66941	0.15835	0.185096					Exp 2	16.3462	16.3462	67.3077	20	27	53	15.0943	21.6981	63.2075	17.8947	24.2105	57.8947
			1009.82	165.741	230.89			1.40534	0.230657	0.321323				493.556	175.56	71.1891			0.776496	0.276203	0.112					Exp 3	14.2857	16.1905	69.5238	24.7706	24.7706	50.4587	16.0377	21.6981	62.2642	19.3548	29.0323	51.6129
			932.543	336.743	103.882			1.29779	0.468635	0.14457				831.711	223.919	100.138			1.3085	0.352284	0.157544					Mean	14.223	17.327	68.45	21.1942	27.4879	51.3179	16.318	21.7261	61.9559	18.1513	26.3497	55.499
			1153.78	241.36	135.13			1.60568	0.335893	0.188056				569.635	132.092	109.263			0.896189	0.207817	0.171899					S.D.	2.15524	1.83539	1.10965	3.15377	2.99121	1.45684	1.38515	0.048535	1.43087	1.09798	2.45635	3.39574
			992.841	428.284	112.608			1.38171	0.596029	0.156713				692.734	128.64	87.5387			1.08986	0.202385	0.137722
			581.47	386.498	89.5708			0.809213	0.537877	0.124653				924.109	126.749	109.877			1.45387	0.199411	0.172866
			552.123	287.989	123.146			0.768372	0.400785	0.171379				693.305	289.909	75.6991			1.09076	0.456104	0.119095
			236.472	355.494	154.943			0.329091	0.49473	0.215629				451.789	89.1019	101.698			0.710784	0.140181	0.159998
			1397.87	667.383	75.18			1.94537	0.928776	0.104626				492.441	144.852	107.95			0.774742	0.227891	0.169834
			821.369	533.314	90.0878			1.14307	0.742197	0.125372				390.323	76.1792	91.087			0.614082	0.11985	0.143304
			606.72	582.506	121.517			0.844353	0.810656	0.169112				914.893	134.806	82.6665			1.43937	0.212086	0.130057
			845.312	235.704	192.74			1.17639	0.328021	0.268231				621.122	148.591	87.4345			0.977192	0.233773	0.137558
		Ave. of	511.621	633.306	137.456			0.712006	0.881352	0.191294				1098.58	196.615	98.2776			1.72836	0.309328	0.154617
		rel. intensities	848.643	363.733	116.269			1.18103	0.506196	0.161808				551.41	141.201	58.9321			0.867516	0.222147	0.092716
		718.562	565.818	403.907				0.787431	0.562104				Ave. of	820.723	70.38	67.3627			1.29122	0.110727	0.10598
		Exp 3	791.884	388.702	125.86		Exp 3	1.17103	0.574809	0.186121			rel. intensities	370.682	187.122	63.9615			0.583181	0.294394	0.100629
			875.955	450.036	117.056			1.29535	0.665508	0.173101			635.62	814.463		54.739			1.28137		0.0861191
			692.535	213.664	184.878			1.02411	0.315963	0.273396			Exp 3	676.755	141.201	81.2873		Exp 3	0.921751	0.192318	0.110715
			891.272	286.499	162.71			1.318	0.423672	0.240614				710.454	148.591	81.01			0.967651	0.202383	0.110337
			429.868	82.18	184.801			0.635685	0.121527	0.273282				405.777	74.599	108.887			0.552675	0.101605	0.148305
			621.157	465.461	254.974			0.91856	0.688319	0.377053				521.708	110.26	101.781			0.710575	0.150176	0.138628
			838.336	216.699	200.115			1.23972	0.320452	0.295928				668.616	105.443	66.7829			0.910667	0.143615	0.0909595
			629.739	585.623	70.7			0.931252	0.866013	0.10455				1096.57	192.992	107.331			1.49355	0.262859	0.146187
			563.779	627.605	153.039			0.833709	0.928096	0.226312				754.52	176.735	109.732			1.02767	0.240716	0.149457
			1274.34	212.62	148.898			1.88448	0.314421	0.220189				624.743	189.397	81.6518			0.85091	0.257962	0.111211
			982.341	273.42	153.286			1.45268	0.40433	0.226678				671.35	142.811	73.3717			0.91439	0.194512	0.0999335
			335.829	211.473	346.658			0.49662	0.312725	0.512634				739.902	83.8087	92.2541			1.00776	0.114149	0.125652
			618.011	324.738	180.366			0.913907	0.480218	0.266723				728.454	142.054	57.8791			0.992166	0.19348	0.0788323
			808.226	226.454	112.58			1.1952	0.334877	0.166482				394.423	91.5794	107.968			0.537211	0.124733	0.147055
			553.352	263.314	100.975			0.818291	0.389386	0.149321				514.728	159.438	79.0168			0.701068	0.217157	0.107622
			372.619	536.181	62.8233			0.551024	0.792898	0.0929024				417.064	84.6479	85.7692			0.568048	0.115292	0.116819
			554.835	259.916	163.168			0.820483	0.38436	0.241291				624.289	105.028	94.4925			0.850292	0.143049	0.1287
			723.778	192.173	84.1451			1.07032	0.284183	0.124433				1323.17	115.188	61.732			1.80217	0.156888	0.08408
			631.36	204.802	139.812			0.933648	0.30286	0.206752				1022.63	68.7906	60.0682			1.39284	0.0936939	0.0818139
			434.251	274.651	80.6711			0.642166	0.40615	0.119296				1029.16	61.8483	103.028			1.40174	0.0842384	0.140325
			1127.03	244.09	99.9188			1.66663	0.360958	0.147759				689.967	57.0203	75.0874			0.939746	0.0776626	0.10227
		Ave. of	499.569	237.629	295.889			0.738757	0.351403	0.437558				1001.26	44.9033	95.2604			1.36373	0.061159	0.129746
		rel. intensities	303.209	258.274	206.432			0.448383	0.381932	0.305269				948.45	38.2193	95.2604			1.2918	0.0520553	0.129746
		676.229		286.854					0.424197					457.645	75.3295	72.4951			0.62332	0.1026	0.0987395
													Ave. of	602.831	66.9986	63.7457			0.821066	0.0912532	0.0868228
								1	0.534774	0.215606			rel. intensities	963.038	78.3096	103.216			1.31167	0.106659	0.140582
													734.205	767.632		113.094			1.04553		0.154036
																			1	0.187608	0.114497

[truncated: 8 more sheets: Sup. Fig. 4c, d, Sup. Fig. 4e, f, Sup. Fig. 4g, h, m, Sup. Fig. 4n, o, Sup. Fig. 5, Sup. Fig. 6, Sup. Fig. 7a-d, Sup. Fig. 7e-i]
